# Supplementary material for: 3-Chloro-N-cyclo­hexyl­benzamide
Source: Acta Crystallogr Sect E Struct Rep Online. 2009 May 14;65(Pt 6):o1265. doi: 10.1107/S1600536809017012 (PMC2969806; doi:10.1107/S1600536809017012)
Supplement: Supplementary file 1 [file e-65-o1265-sup1.cif]

##############################################################################
###                                                                        ###
###        Electronic paper (Acta Crystallographica Section E)             ###
###                                                                        ###
##############################################################################
#                                                                            #
# This CIF contains the data in a paper accepted for publication in Acta     #
# Crystallographica Section E. It conforms to the requirements of Notes      #
# for Authors for Section E, and has been peer reviewed under the auspices   #
# of the IUCr Commission on Journals.                                        #
#                                                                            #
# Full details of the Crystallographic Information File format               #
# are given in the paper "The Crystallographic Information File (CIF):       #
# a New Standard Archive File for Crystallography" by S. R. Hall, F. H.      #
# Allen and I. D. Brown [Acta Cryst. (1991), A47, 655-685].                  #
#                                                                            #
# The current version of the core CIF dictionary is obtainable from          #
# ftp://ftp.iucr.org/pub/cif_core.dic. The current version number is 2.4.    #
#                                                                            #
# Software is freely available for graphical display of the structure(s) in  #
# this CIF.  For information consult the CIF home page http://www.iucr.org/  #
# cif/home.html                                                              #
#                                                                            #
# This file may be used for bona fide research purposes within the           #
# scientific community so long as proper attribution is given to the journal # 
# article from which it was obtained.                                        #
#                                                                            #
##############################################################################
                                             
data_I
_audit_creation_method     SHELXL97
_chemical_name_systematic
;
3-Chloro-<i>N</i>-cyclohexylbenzamide
;
_chemical_name_common     '3-chloro-<i>N</i>-cyclohexylbenzamide'
_chemical_formula_moiety     'C13 H16 Cl N O'
_chemical_formula_sum     'C13 H16 Cl N O'
_chemical_formula_iupac     'C13 H16 Cl N O'
_chemical_formula_weight     237.72
_chemical_melting_point     ?
_symmetry_cell_setting     orthorhombic
_symmetry_space_group_name_H-M     'P 21 21 21'
_symmetry_space_group_name_Hall     'P 2ac 2ab'
loop_
    _symmetry_equiv_pos_as_xyz
    'x, y, z'
    '-x+1/2, -y, z+1/2'
    '-x, y+1/2, -z+1/2'
    'x+1/2, -y+1/2, -z'
_cell_length_a     8.4963(6)
_cell_length_b     11.4891(7)
_cell_length_c     12.5318(11)
_cell_angle_alpha     90.00
_cell_angle_beta     90.00
_cell_angle_gamma     90.00
_cell_volume     1223.29(16)
_cell_formula_units_Z     4
_cell_measurement_reflns_used     6652
_cell_measurement_theta_min     3.4
_cell_measurement_theta_max     27.7
_cell_measurement_temperature     173(2)
_exptl_crystal_description     block
_exptl_crystal_colour     colourless
_exptl_crystal_size_max     0.38
_exptl_crystal_size_mid     0.22
_exptl_crystal_size_min     0.22
_exptl_crystal_density_diffrn     1.291
_exptl_crystal_density_meas     ?
_exptl_crystal_density_method     'not measured'
_exptl_crystal_F_000     504
_exptl_absorpt_coefficient_mu     0.291
_exptl_absorpt_correction_type     multi-scan
_exptl_absorpt_process_details     '[MULABS (Spek, 2003; Blessing, 1995)]'
_exptl_absorpt_correction_T_min     0.8975
_exptl_absorpt_correction_T_max     0.9388
_exptl_special_details
;
;
_diffrn_ambient_temperature     173(2)
_diffrn_radiation_type     MoK\a
_diffrn_radiation_wavelength     0.71073
_diffrn_radiation_source     'fine-focus sealed tube'
_diffrn_radiation_monochromator     graphite
_diffrn_measurement_device_type     'Stoe IPDS II two-circle'
_diffrn_measurement_method     \w
_diffrn_detector_area_resol_mean     ?
_diffrn_reflns_number     6758
_diffrn_reflns_av_R_equivalents     0.0348
_diffrn_reflns_av_sigmaI/netI     0.0344
_diffrn_reflns_theta_min     3.40
_diffrn_reflns_theta_max     27.52
_diffrn_reflns_theta_full     25.00
_diffrn_measured_fraction_theta_max     0.988
_diffrn_measured_fraction_theta_full     0.986
_diffrn_reflns_limit_h_min     -11
_diffrn_reflns_limit_h_max     11
_diffrn_reflns_limit_k_min     -14
_diffrn_reflns_limit_k_max     11
_diffrn_reflns_limit_l_min     -16
_diffrn_reflns_limit_l_max     13
_diffrn_standards_number     0
_diffrn_standards_interval_count     .
_diffrn_standards_interval_time     .
_diffrn_standards_decay_%     ?
_refine_special_details
;
Refinement of <i>F</i>^2^ against ALL reflections. The weighted <i>R</i>-factor
<i>wR</i> and goodness of fit <i>S</i> are based on <i>F</i>^2^, conventional
<i>R</i>-factors <i>R</i> are based on <i>F</i>, with <i>F</i> set to zero for
negative <i>F</i>^2^. The threshold expression of <i>F</i>^2^ >
\s(<i>F</i>^2^) is used only for calculating <i>R</i>-factors(gt) <i>etc</i>.
and is not relevant to the choice of reflections for refinement.
<i>R</i>-factors based on <i>F</i>^2^ are statistically about twice as large
as those based on <i>F</i>, and <i>R</i>- factors based on ALL data will be
even larger.
;
_reflns_number_total     2737
_reflns_number_gt     2429
_reflns_threshold_expression     I>2\s(I)
_refine_ls_structure_factor_coef     Fsqd
_refine_ls_matrix_type     full
_refine_ls_R_factor_all     0.0351
_refine_ls_R_factor_gt     0.0295
_refine_ls_wR_factor_gt     0.0670
_refine_ls_wR_factor_ref     0.0686
_refine_ls_goodness_of_fit_ref     0.976
_refine_ls_restrained_S_all     0.976
_refine_ls_number_reflns     2737
_refine_ls_number_parameters     150
_refine_ls_number_restraints     0
_refine_ls_hydrogen_treatment     mixed
_refine_ls_weighting_scheme     calc
_refine_ls_weighting_details
       'calc w = 1/[\s^2^(Fo^2^)+(0.0419P)^2^+0.0000P] where P=(Fo^2^+2Fc^2^)/3'
_atom_sites_solution_hydrogens     geom
_atom_sites_solution_primary     direct
_atom_sites_solution_secondary     difmap
_refine_ls_shift/su_max     0.001
_refine_ls_shift/su_mean     0.000
_refine_diff_density_max     0.181
_refine_diff_density_min     -0.172
_refine_ls_extinction_method     'SHELXL97 (Sheldrick, 2008)'
_refine_ls_extinction_coef     0.021(2)
_refine_ls_extinction_expression
                                  'Fc^*^=kFc[1+0.001xFc^2^\l^3^/sin(2\q)]^-1/4^'
_refine_ls_abs_structure_details     'Flack (1983), 1128 Friedel pairs'
_refine_ls_abs_structure_Flack     0.03(5)
loop_
    _atom_type_symbol
    _atom_type_description
    _atom_type_scat_dispersion_real
    _atom_type_scat_dispersion_imag
    _atom_type_scat_source
    'C' 'C' 0.0033 0.0016
                         'International Tables Vol C Tables 4.2.6.8 and 6.1.1.4'
    'H' 'H' 0.0000 0.0000
                         'International Tables Vol C Tables 4.2.6.8 and 6.1.1.4'
    'Cl' 'Cl' 0.1484 0.1585
                         'International Tables Vol C Tables 4.2.6.8 and 6.1.1.4'
    'N' 'N' 0.0061 0.0033
                         'International Tables Vol C Tables 4.2.6.8 and 6.1.1.4'
    'O' 'O' 0.0106 0.0060
                         'International Tables Vol C Tables 4.2.6.8 and 6.1.1.4'
_computing_data_collection     'X-AREA (Stoe & Cie, 2001)'
_computing_cell_refinement     'X-AREA (Stoe & Cie, 2001)'
_computing_data_reduction     'X-AREA (Stoe & Cie, 2001)'
_computing_structure_solution     'SHELXS97 (Sheldrick, 2008)'
_computing_structure_refinement     'SHELXL97 (Sheldrick, 2008)'
_computing_molecular_graphics     'SHELXTL-Plus (Sheldrick, 2008)'
_computing_publication_material     'SHELXL97 (Sheldrick, 2008)'
loop_
    _atom_site_type_symbol
    _atom_site_label
    _atom_site_fract_x
    _atom_site_fract_y
    _atom_site_fract_z
    _atom_site_U_iso_or_equiv
    _atom_site_adp_type
    _atom_site_calc_flag
    _atom_site_refinement_flags
    _atom_site_occupancy
    _atom_site_disorder_assembly
    _atom_site_disorder_group
    Cl Cl1 0.70767(6) 1.17100(4) 0.53982(4) 0.04673(13) Uani d . 1 . .
    C C1 0.54914(14) 0.73267(12) 0.53979(11) 0.0203(3) Uani d . 1 . .
    O O1 0.43572(10) 0.67397(9) 0.56950(7) 0.0245(2) Uani d . 1 . .
    N N1 0.63351(13) 0.70808(10) 0.45221(9) 0.0233(2) Uani d . 1 . .
    H H1 0.720(2) 0.7470(16) 0.4421(13) 0.028(4) Uiso d . 1 . .
    C C11 0.59541(13) 0.84022(13) 0.60027(10) 0.0208(3) Uani d . 1 . .
    C C12 0.63710(15) 0.94177(12) 0.54747(11) 0.0233(3) Uani d . 1 . .
    H H12 0.6474 0.9425 0.4720 0.028 Uiso calc R 1 . .
    C C13 0.66355(15) 1.04213(13) 0.60606(11) 0.0260(3) Uani d . 1 . .
    C C14 0.65300(16) 1.04247(14) 0.71660(12) 0.0289(3) Uani d . 1 . .
    H H14 0.6727 1.1117 0.7558 0.035 Uiso calc R 1 . .
    C C15 0.61351(17) 0.94075(15) 0.76869(12) 0.0300(3) Uani d . 1 . .
    H H15 0.6069 0.9399 0.8444 0.036 Uiso calc R 1 . .
    C C16 0.58335(14) 0.83946(14) 0.71154(11) 0.0253(3) Uani d . 1 . .
    H H16 0.5547 0.7701 0.7479 0.030 Uiso calc R 1 . .
    C C21 0.59346(14) 0.61160(13) 0.38088(11) 0.0218(3) Uani d . 1 . .
    H H21 0.4778 0.5966 0.3868 0.026 Uiso calc R 1 . .
    C C22 0.62972(17) 0.64688(13) 0.26615(11) 0.0274(3) Uani d . 1 . .
    H H22A 0.7431 0.6654 0.2594 0.033 Uiso calc R 1 . .
    H H22B 0.5690 0.7176 0.2476 0.033 Uiso calc R 1 . .
    C C23 0.58727(17) 0.54859(16) 0.18917(12) 0.0334(4) Uani d . 1 . .
    H H23A 0.4722 0.5353 0.1911 0.040 Uiso calc R 1 . .
    H H23B 0.6161 0.5717 0.1156 0.040 Uiso calc R 1 . .
    C C24 0.67181(18) 0.43660(15) 0.21786(13) 0.0340(3) Uani d . 1 . .
    H H24A 0.7865 0.4471 0.2080 0.041 Uiso calc R 1 . .
    H H24B 0.6367 0.3735 0.1696 0.041 Uiso calc R 1 . .
    C C25 0.6385(2) 0.40235(15) 0.33291(14) 0.0373(4) Uani d . 1 . .
    H H25A 0.7005 0.3322 0.3511 0.045 Uiso calc R 1 . .
    H H25B 0.5255 0.3827 0.3405 0.045 Uiso calc R 1 . .
    C C26 0.68006(17) 0.50066(13) 0.41084(12) 0.0292(3) Uani d . 1 . .
    H H26A 0.6508 0.4774 0.4843 0.035 Uiso calc R 1 . .
    H H26B 0.7950 0.5148 0.4092 0.035 Uiso calc R 1 . .
loop_
    _atom_site_aniso_label
    _atom_site_aniso_U_11
    _atom_site_aniso_U_22
    _atom_site_aniso_U_33
    _atom_site_aniso_U_12
    _atom_site_aniso_U_13
    _atom_site_aniso_U_23
    Cl1 0.0806(3) 0.02269(18) 0.0369(2) -0.00841(19) -0.0039(2) 0.00076(18)
    C1 0.0225(5) 0.0208(7) 0.0176(5) 0.0040(5) -0.0026(5) 0.0014(6)
    O1 0.0244(4) 0.0256(5) 0.0236(5) -0.0026(4) 0.0023(3) 0.0014(4)
    N1 0.0236(5) 0.0234(6) 0.0227(5) -0.0043(4) 0.0028(4) -0.0057(5)
    C11 0.0203(5) 0.0220(7) 0.0202(6) 0.0036(5) -0.0005(4) -0.0031(6)
    C12 0.0267(5) 0.0245(7) 0.0188(6) 0.0028(5) -0.0008(5) -0.0020(6)
    C13 0.0304(6) 0.0213(7) 0.0261(7) 0.0022(5) -0.0023(5) -0.0004(6)
    C14 0.0312(6) 0.0291(8) 0.0264(7) 0.0030(6) -0.0031(5) -0.0095(6)
    C15 0.0318(7) 0.0391(9) 0.0190(6) 0.0012(6) -0.0012(5) -0.0058(6)
    C16 0.0273(6) 0.0292(8) 0.0195(6) 0.0012(5) 0.0002(5) 0.0004(6)
    C21 0.0231(6) 0.0224(7) 0.0199(6) -0.0027(5) -0.0008(5) -0.0054(5)
    C22 0.0355(7) 0.0253(7) 0.0214(6) 0.0044(6) -0.0006(5) 0.0001(6)
    C23 0.0360(7) 0.0433(10) 0.0208(7) 0.0010(7) -0.0008(5) -0.0076(7)
    C24 0.0391(8) 0.0306(8) 0.0322(7) -0.0025(6) 0.0058(6) -0.0122(7)
    C25 0.0532(9) 0.0209(8) 0.0377(9) -0.0028(7) 0.0057(7) -0.0048(7)
    C26 0.0393(7) 0.0229(8) 0.0254(7) -0.0008(6) -0.0016(6) 0.0018(6)
_geom_special_details
;
All e.s.d.'s (except the e.s.d. in the dihedral angle between two l.s. planes)
are estimated using the full covariance matrix. The cell e.s.d.'s are taken
into account individually in the estimation of e.s.d.'s in distances, angles
and torsion angles; correlations between e.s.d.'s in cell parameters are only
used when they are defined by crystal symmetry. An approximate (isotropic)
treatment of cell e.s.d.'s is used for estimating e.s.d.'s involving l.s.
planes.
;
loop_
    _geom_bond_atom_site_label_1
    _geom_bond_atom_site_label_2
    _geom_bond_site_symmetry_2
    _geom_bond_distance
    _geom_bond_publ_flag
    Cl1 C13 . 1.7383(16) ?
    C1 O1 . 1.2337(16) ?
    C1 N1 . 1.3410(17) ?
    C1 C11 . 1.5020(18) ?
    N1 C21 . 1.4641(17) ?
    N1 H1 . 0.868(18) ?
    C11 C12 . 1.387(2) ?
    C11 C16 . 1.3982(18) ?
    C12 C13 . 1.385(2) ?
    C12 H12 . 0.9500 ?
    C13 C14 . 1.388(2) ?
    C14 C15 . 1.380(2) ?
    C14 H14 . 0.9500 ?
    C15 C16 . 1.390(2) ?
    C15 H15 . 0.9500 ?
    C16 H16 . 0.9500 ?
    C21 C26 . 1.519(2) ?
    C21 C22 . 1.5253(19) ?
    C21 H21 . 1.0000 ?
    C22 C23 . 1.528(2) ?
    C22 H22A . 0.9900 ?
    C22 H22B . 0.9900 ?
    C23 C24 . 1.517(3) ?
    C23 H23A . 0.9900 ?
    C23 H23B . 0.9900 ?
    C24 C25 . 1.521(2) ?
    C24 H24A . 0.9900 ?
    C24 H24B . 0.9900 ?
    C25 C26 . 1.534(2) ?
    C25 H25A . 0.9900 ?
    C25 H25B . 0.9900 ?
    C26 H26A . 0.9900 ?
    C26 H26B . 0.9900 ?
loop_
    _geom_angle_atom_site_label_1
    _geom_angle_atom_site_label_2
    _geom_angle_atom_site_label_3
    _geom_angle_site_symmetry_1
    _geom_angle_site_symmetry_3
    _geom_angle
    _geom_angle_publ_flag
    O1 C1 N1 . . 123.32(13) ?
    O1 C1 C11 . . 120.12(11) ?
    N1 C1 C11 . . 116.52(11) ?
    C1 N1 C21 . . 122.34(11) ?
    C1 N1 H1 . . 117.6(11) ?
    C21 N1 H1 . . 119.8(11) ?
    C12 C11 C16 . . 119.98(13) ?
    C12 C11 C1 . . 121.20(11) ?
    C16 C11 C1 . . 118.62(13) ?
    C13 C12 C11 . . 119.25(12) ?
    C13 C12 H12 . . 120.4 ?
    C11 C12 H12 . . 120.4 ?
    C12 C13 C14 . . 121.38(14) ?
    C12 C13 Cl1 . . 119.39(11) ?
    C14 C13 Cl1 . . 119.22(12) ?
    C15 C14 C13 . . 119.04(14) ?
    C15 C14 H14 . . 120.5 ?
    C13 C14 H14 . . 120.5 ?
    C14 C15 C16 . . 120.66(13) ?
    C14 C15 H15 . . 119.7 ?
    C16 C15 H15 . . 119.7 ?
    C15 C16 C11 . . 119.67(15) ?
    C15 C16 H16 . . 120.2 ?
    C11 C16 H16 . . 120.2 ?
    N1 C21 C26 . . 111.83(11) ?
    N1 C21 C22 . . 109.11(11) ?
    C26 C21 C22 . . 110.99(11) ?
    N1 C21 H21 . . 108.3 ?
    C26 C21 H21 . . 108.3 ?
    C22 C21 H21 . . 108.3 ?
    C21 C22 C23 . . 110.54(13) ?
    C21 C22 H22A . . 109.5 ?
    C23 C22 H22A . . 109.5 ?
    C21 C22 H22B . . 109.5 ?
    C23 C22 H22B . . 109.5 ?
    H22A C22 H22B . . 108.1 ?
    C24 C23 C22 . . 111.43(12) ?
    C24 C23 H23A . . 109.3 ?
    C22 C23 H23A . . 109.3 ?
    C24 C23 H23B . . 109.3 ?
    C22 C23 H23B . . 109.3 ?
    H23A C23 H23B . . 108.0 ?
    C23 C24 C25 . . 110.85(13) ?
    C23 C24 H24A . . 109.5 ?
    C25 C24 H24A . . 109.5 ?
    C23 C24 H24B . . 109.5 ?
    C25 C24 H24B . . 109.5 ?
    H24A C24 H24B . . 108.1 ?
    C24 C25 C26 . . 111.71(13) ?
    C24 C25 H25A . . 109.3 ?
    C26 C25 H25A . . 109.3 ?
    C24 C25 H25B . . 109.3 ?
    C26 C25 H25B . . 109.3 ?
    H25A C25 H25B . . 107.9 ?
    C21 C26 C25 . . 110.41(13) ?
    C21 C26 H26A . . 109.6 ?
    C25 C26 H26A . . 109.6 ?
    C21 C26 H26B . . 109.6 ?
    C25 C26 H26B . . 109.6 ?
    H26A C26 H26B . . 108.1 ?
loop_
    _geom_torsion_atom_site_label_1
    _geom_torsion_atom_site_label_2
    _geom_torsion_atom_site_label_3
    _geom_torsion_atom_site_label_4
    _geom_torsion_site_symmetry_1
    _geom_torsion_site_symmetry_2
    _geom_torsion_site_symmetry_3
    _geom_torsion_site_symmetry_4
    _geom_torsion
    _geom_torsion_publ_flag
    O1 C1 N1 C21 . . . . 2.9(2) ?
    C11 C1 N1 C21 . . . . -174.88(11) ?
    O1 C1 C11 C12 . . . . -137.24(12) ?
    N1 C1 C11 C12 . . . . 40.62(17) ?
    O1 C1 C11 C16 . . . . 37.55(17) ?
    N1 C1 C11 C16 . . . . -144.60(12) ?
    C16 C11 C12 C13 . . . . -1.17(19) ?
    C1 C11 C12 C13 . . . . 173.54(11) ?
    C11 C12 C13 C14 . . . . 1.6(2) ?
    C11 C12 C13 Cl1 . . . . -177.30(9) ?
    C12 C13 C14 C15 . . . . -0.8(2) ?
    Cl1 C13 C14 C15 . . . . 178.16(10) ?
    C13 C14 C15 C16 . . . . -0.5(2) ?
    C14 C15 C16 C11 . . . . 0.9(2) ?
    C12 C11 C16 C15 . . . . -0.08(19) ?
    C1 C11 C16 C15 . . . . -174.93(12) ?
    C1 N1 C21 C26 . . . . -92.52(14) ?
    C1 N1 C21 C22 . . . . 144.31(12) ?
    N1 C21 C22 C23 . . . . -179.27(11) ?
    C26 C21 C22 C23 . . . . 57.06(15) ?
    C21 C22 C23 C24 . . . . -56.47(16) ?
    C22 C23 C24 C25 . . . . 55.47(17) ?
    C23 C24 C25 C26 . . . . -55.16(18) ?
    N1 C21 C26 C25 . . . . -178.62(12) ?
    C22 C21 C26 C25 . . . . -56.52(15) ?
    C24 C25 C26 C21 . . . . 55.74(17) ?
loop_
    _geom_hbond_atom_site_label_D
    _geom_hbond_atom_site_label_H
    _geom_hbond_atom_site_label_A
    _geom_hbond_site_symmetry_A
    _geom_hbond_distance_DH
    _geom_hbond_distance_HA
    _geom_hbond_distance_DA
    _geom_hbond_angle_DHA
    N1 H1 O1 4_566 0.868(18) 2.052(18) 2.9161(15) 173.3(16)
data_global
_journal_date_recd_electronic     2009-04-29
_journal_date_accepted     2009-05-05
_journal_name_full     'Acta Crystallographica, Section E'
_journal_year     2009
_journal_volume     65
_journal_issue      6
_journal_page_first     o1265
_journal_page_last     o1265
_journal_paper_category     QO
_journal_coeditor_code     LH2817
_publ_contact_author_name     'Badshah, Amin'
_publ_contact_author_address
;
Department of Chemistry
Quaid-i-Azam University
Islamabad 45320
Pakistan
;
_publ_contact_author_email     aminbadshah@yahoo.com
_publ_contact_author_fax     ?
_publ_contact_author_phone     ?
_publ_section_title
;
3-Chloro-<i>N</i>-cyclohexylbenzamide
;
loop_
    _publ_author_name
    _publ_author_address
    'Khawar Rauf, M.'
;
Department of Chemistry
Quaid-i-Azam University
Islamabad 45320
Pakistan
;
    'Bolte, Michael'
;
Institut f\"ur Anorganische Chemie
J. W. Goethe-Universit\"at Frankfurt
Max-von-Laue-Strasse 7
60438 Frankfurt/Main
Germany
;
    'Badshah, Amin'
;
Department of Chemistry
Islamia University of Bahawalpur
Pakistan
;
