# Supplementary material for: 3-Chloro-N-cyclo­hexyl­benzamide
Source: Acta Crystallogr Sect E Struct Rep Online. 2009 May 14;65(Pt 6):o1265. doi: 10.1107/S1600536809017012 (PMC2969806; doi:10.1107/S1600536809017012)
Supplement: Supplementary file 2 [file e-65-o1265-Isup2.hkl]

# 
# h,k,l, Fc-squared, Fo-squared, sigma(Fo-squared) and status flag 
# 
data_I
_shelx_title ' rauf47 in P 21 21 21' 
_shelx_refln_list_code          4 
_shelx_F_calc_maximum      156.74 
_exptl_crystal_F_000       504.00 
_reflns_d_resolution_high  0.7692 
 
loop_ 
 _symmetry_equiv_pos_as_xyz 
 'x, y, z' 
 '-x+1/2, -y, z+1/2' 
 '-x, y+1/2, -z+1/2' 
 'x+1/2, -y+1/2, -z' 
 
_cell_length_a     8.4963 
_cell_length_b    11.4891 
_cell_length_c    12.5318 
_cell_angle_alpha  90.000 
_cell_angle_beta   90.000 
_cell_angle_gamma  90.000 
 
_shelx_F_squared_multiplier     1.000 
 
loop_ 
 _refln_index_h 
 _refln_index_k 
 _refln_index_l 
 _refln_F_squared_calc 
 _refln_F_squared_meas 
 _refln_F_squared_sigma 
 _refln_observed_status 
   2   0   0      796.76      662.39     10.90 o 
   4   0   0     7108.09     7328.00    300.84 o 
   6   0   0       23.78       29.11      4.85 o 
   8   0   0       34.90       30.26      3.38 o 
  10   0   0        3.69        4.10      3.05 o 
   2   1   0     1580.60     1414.61     34.17 o 
   3   1   0       15.31       26.02      3.01 o 
   4   1   0     2420.63     2397.74     26.50 o 
   5   1   0        7.36        9.66      2.21 o 
   6   1   0      995.71     1010.22     11.14 o 
   7   1   0        0.20        1.72      2.32 o 
   8   1   0       18.49       20.23      2.26 o 
   9   1   0       14.43       15.69      2.38 o 
  10   1   0       21.46       20.22      2.55 o 
  11   1   0        4.26        6.28      3.34 o 
   1   2   0      743.85      680.95     14.70 o 
   2   2   0      722.32      707.74     13.02 o 
   3   2   0      132.09      118.04      3.28 o 
   4   2   0     1104.02     1051.68     15.33 o 
   5   2   0      297.43      286.27      3.97 o 
   6   2   0      616.17      663.28      6.79 o 
   7   2   0      160.00      166.94      3.58 o 
   8   2   0       28.39       26.72      2.33 o 
   9   2   0        9.02        6.22      2.22 o 
  10   2   0        0.55        0.85      2.55 o 
   1   3   0     1575.43     1531.52     14.72 o 
   2   3   0       42.22       37.78      2.73 o 
   3   3   0      238.26      207.09      6.32 o 
   4   3   0      565.51      587.82     15.18 o 
   5   3   0     1539.59     1637.37     25.37 o 
   6   3   0      120.77      129.07      3.16 o 
   7   3   0       32.63       35.25      2.76 o 
   8   3   0      446.05      446.03     12.69 o 
   9   3   0      598.52      582.99     17.41 o 
  10   3   0        2.74        4.21      2.83 o 
   1   4   0     1282.69     1237.83     54.31 o 
   2   4   0        5.56        9.36      3.00 o 
   3   4   0     1468.55     1399.80     30.03 o 
   4   4   0       39.95       39.59      2.54 o 
   5   4   0      201.99      213.82      5.05 o 
   6   4   0      356.44      366.49     10.14 o 
   7   4   0        7.90       11.27      2.49 o 
   8   4   0       24.36       24.34      2.68 o 
   9   4   0        1.75        2.71      2.97 o 
  10   4   0       82.00       74.24      3.36 o 
   1   5   0      618.18      628.07     14.54 o 
   2   5   0       69.89       63.99      3.64 o 
   3   5   0       49.93       61.36      3.59 o 
   4   5   0       61.19       69.56      3.26 o 
   5   5   0       93.48       88.27      2.86 o 
   6   5   0      353.55      371.13     10.19 o 
   7   5   0        8.41        8.88      2.91 o 
   8   5   0       37.86       45.33      3.52 o 
   9   5   0       90.47       93.43      3.34 o 
  10   5   0       55.71       50.39      2.95 o 
   1   6   0      432.18      432.60     11.89 o 
   2   6   0      554.81      567.34     11.35 o 
   3   6   0       56.98       55.66      2.85 o 
   4   6   0      169.97      174.11      4.23 o 
   5   6   0       19.61       19.72      2.77 o 
   6   6   0       94.64      102.12      7.74 o 
   7   6   0        0.13        1.27      3.37 o 
   8   6   0      110.62      105.93      4.73 o 
   9   6   0       65.73       72.92      6.08 o 
  10   6   0       29.96       31.95      4.30 o 
   1   7   0       67.20       75.25      4.46 o 
   2   7   0      238.57      256.94     18.32 o 
   3   7   0       31.39       34.05      3.30 o 
   4   7   0      248.92      252.52      6.27 o 
   5   7   0      247.69      241.02      9.07 o 
   6   7   0      650.73      652.23     20.05 o 
   7   7   0        1.12        2.65      2.98 o 
   8   7   0        6.60        4.26      3.65 o 
   9   7   0       17.54       19.96      3.31 o 
   0   8   0     1938.03     1957.70     26.42 o 
   1   8   0        2.71        2.61      3.68 o 
   2   8   0      202.24      204.57      6.22 o 
   3   8   0      407.31      400.33     23.30 o 
   4   8   0      120.86      124.55      7.82 o 
   5   8   0      379.26      394.47      8.82 o 
   6   8   0        8.28       11.70      3.04 o 
   7   8   0        5.21        3.53      3.09 o 
   8   8   0        0.00        2.86      3.76 o 
   9   8   0       18.94       14.28      3.76 o 
   1   9   0     3041.82     3093.66     99.69 o 
   2   9   0       93.86       99.65      5.09 o 
   3   9   0      321.69      317.65      6.87 o 
   4   9   0       49.16       44.10      3.77 o 
   5   9   0        0.10        1.81      2.90 o 
   6   9   0       40.91       39.41      4.09 o 
   7   9   0        1.03        2.45      3.69 o 
   8   9   0       31.54       25.45      4.02 o 
   0  10   0      693.76      729.57     14.76 o 
   1  10   0      114.75      138.24      5.70 o 
   2  10   0        1.69        6.91      3.99 o 
   3  10   0        0.44        1.87      3.94 o 
   4  10   0       43.70       43.98      4.49 o 
   5  10   0      342.24      352.14      6.66 o 
   6  10   0       23.24       25.69      3.80 o 
   7  10   0      102.90       97.05      6.42 o 
   8  10   0        0.01        0.30      3.33 o 
   1  11   0       24.53       23.97      3.33 o 
   2  11   0       10.19        9.93      3.87 o 
   3  11   0        1.23        3.59      4.56 o 
   4  11   0      119.15      122.22      5.44 o 
   5  11   0      357.55      342.30      7.54 o 
   6  11   0      120.62      124.52      5.02 o 
   7  11   0        0.00        2.92      4.05 o 
   0  12   0      292.67      297.09      7.83 o 
   1  12   0       46.37       40.23      4.13 o 
   2  12   0       74.03       72.04      5.47 o 
   3  12   0       78.85       69.03      5.70 o 
   4  12   0      154.09      142.81      6.06 o 
   5  12   0        2.45        4.71      5.39 o 
   6  12   0       67.19       55.43      4.76 o 
   1  13   0       10.64       14.02      3.76 o 
   2  13   0      328.67      332.86      8.37 o 
   3  13   0       12.47       13.23      5.44 o 
   4  13   0       42.41       43.03      5.46 o 
   5  13   0       74.09       68.95      5.97 o 
   0  14   0      149.43      134.79     19.37 o 
   1  14   0        0.56        1.96      3.96 o 
   2  14   0       13.17       12.32      4.89 o 
   3  14   0        0.01       -0.03      5.58 o 
   2   0   1    13649.91    14267.12    265.77 o 
   3   0   1       49.69       48.55      3.12 o 
   4   0   1     2267.20     2179.83     42.14 o 
   5   0   1        4.64        3.93      2.00 o 
   6   0   1        5.31        9.08      2.31 o 
   7   0   1       79.78       88.08      2.72 o 
   8   0   1        0.72        2.11      2.12 o 
   9   0   1        4.49        5.42      2.29 o 
  10   0   1       25.66       29.35      2.96 o 
  11   0   1        0.43        0.98      3.36 o 
 -11   1   1        0.81        4.85      4.92 o 
 -10   1   1       47.77       57.23      3.37 o 
  -9   1   1       11.40       11.23      2.38 o 
  -8   1   1        0.18        2.35      2.37 o 
  -7   1   1        4.87        2.57      2.30 o 
  -6   1   1      507.75      561.43     14.73 o 
  -5   1   1       68.17       65.02      2.59 o 
  -4   1   1     1012.57     1041.29     25.45 o 
  -3   1   1      759.50      695.16      9.88 o 
  -2   1   1    24567.59    27106.58    365.41 o 
   1   1   1      205.07      167.20     11.33 o 
   2   1   1    24345.67    26272.82    422.60 o 
   3   1   1      760.34      704.75      9.13 o 
   4   1   1     1012.15     1016.63     31.62 o 
   5   1   1       70.31       72.48      2.82 o 
   6   1   1      504.79      556.90     11.42 o 
   7   1   1        5.23        4.53      2.78 o 
   8   1   1        0.29        7.48      3.42 o 
   9   1   1       10.86        8.18      2.26 o 
  10   1   1       46.77       47.49      3.10 o 
  11   1   1        0.78        4.50      5.21 o 
 -10   2   1      112.18      112.66      3.65 o 
  -9   2   1        7.11        6.41      2.50 o 
  -8   2   1      134.16      142.91      3.31 o 
  -7   2   1      293.26      294.06      6.67 o 
  -6   2   1      705.07      738.23     11.12 o 
  -5   2   1       32.73       39.69      2.44 o 
  -4   2   1      535.42      564.83     10.45 o 
  -3   2   1     2068.20     1961.85     37.92 o 
  -2   2   1     1511.65     1421.22     14.85 o 
  -1   2   1     1665.56     1455.12     33.06 o 
   1   2   1     1696.07     1492.14     20.70 o 
   2   2   1     1532.81     1434.56     41.39 o 
   3   2   1     2040.54     1969.07     27.96 o 
   4   2   1      555.08      593.54      9.15 o 
   5   2   1       34.12       41.47      2.68 o 
   6   2   1      691.36      736.78     20.63 o 
   7   2   1      291.15      298.31      3.74 o 
   8   2   1      132.76      134.51      6.27 o 
   9   2   1        7.68       11.35      2.66 o 
  10   2   1      113.08      110.47      3.25 o 
 -10   3   1       38.58       40.30      3.80 o 
  -9   3   1       89.37       84.76      3.16 o 
  -8   3   1      128.95      138.00      3.11 o 
  -7   3   1      161.57      180.00      3.90 o 
  -6   3   1        5.96        7.34      2.02 o 
  -5   3   1      735.86      750.39      6.27 o 
  -4   3   1      410.07      453.01      7.52 o 
  -3   3   1      444.43      427.92     14.13 o 
  -2   3   1      605.29      592.88     21.22 o 
  -1   3   1      764.94      752.89     16.25 o 
   1   3   1      757.10      728.92     10.46 o 
   2   3   1      604.92      617.47     17.23 o 
   3   3   1      441.31      402.31      5.01 o 
   4   3   1      411.11      465.39      9.82 o 
   5   3   1      745.82      746.71      8.92 o 
   6   3   1        6.46        6.74      2.21 o 
   7   3   1      160.68      171.70      3.39 o 
   8   3   1      129.98      134.51      2.94 o 
   9   3   1       88.37       87.71      5.96 o 
  10   3   1       38.50       38.06      3.09 o 
 -10   4   1       23.05       20.34      3.00 o 
  -9   4   1       75.83       70.05      3.54 o 
  -8   4   1      205.36      212.55      4.64 o 
  -7   4   1      129.17      139.82      3.74 o 
  -6   4   1      272.57      288.06      5.46 o 
  -5   4   1      151.99      157.19      3.29 o 
  -4   4   1      191.35      186.72      5.43 o 
  -3   4   1      688.48      708.67     13.42 o 
  -2   4   1      313.66      316.03     15.29 o 
  -1   4   1     1723.49     1623.98     14.72 o 
   1   4   1     1746.89     1633.42     31.10 o 
   2   4   1      317.55      308.98      5.82 o 
   3   4   1      704.15      735.26     23.89 o 
   4   4   1      184.21      190.31      5.47 o 
   5   4   1      149.89      160.69      3.17 o 
   6   4   1      266.13      274.30      3.81 o 
   7   4   1      131.58      138.92      6.19 o 
   8   4   1      204.03      199.18      5.37 o 
   9   4   1       76.10       64.08      3.05 o 
  10   4   1       23.37       24.26      3.00 o 
 -10   5   1       18.50       19.98      4.04 o 
  -9   5   1       80.82       85.40      4.79 o 
  -8   5   1        7.21        9.78      2.86 o 
  -7   5   1       44.73       46.93      3.19 o 
  -6   5   1      141.90      147.24      7.74 o 
  -5   5   1       60.15       60.50      2.81 o 
  -4   5   1      342.72      335.21      6.34 o 
  -3   5   1       83.22       83.08      3.58 o 
  -2   5   1     1090.91     1072.55     23.75 o 
  -1   5   1      178.90      175.33      6.33 o 
   1   5   1      185.90      178.26     10.79 o 
   2   5   1     1082.39     1092.29     14.22 o 
   3   5   1       87.65       93.58      3.66 o 
   4   5   1      339.71      338.58      5.13 o 
   5   5   1       58.40       60.44      3.03 o 
   6   5   1      143.45      150.53      7.06 o 
   7   5   1       44.54       46.17      2.82 o 
   8   5   1        7.08        8.26      2.41 o 
   9   5   1       81.97       81.78      4.17 o 
  10   5   1       18.91       22.23      4.10 o 
 -10   6   1        6.29        7.51      4.19 o 
  -9   6   1       19.76       26.72      3.88 o 
  -8   6   1      106.55      106.93      4.19 o 
  -7   6   1      167.18      168.94      3.72 o 
  -6   6   1      116.07      114.18      5.90 o 
  -5   6   1       90.76       97.21      3.89 o 
  -4   6   1     1041.78     1078.15     19.34 o 
  -3   6   1       14.61       17.65      2.67 o 
  -2   6   1      164.99      177.27      4.71 o 
  -1   6   1      579.63      591.15     16.48 o 
   0   6   1      116.30      155.57      9.73 o 
   1   6   1      576.24      622.19     16.40 o 
   2   6   1      156.71      173.27      4.82 o 
   3   6   1       15.20       18.33      3.06 o 
   4   6   1     1044.98     1097.47     24.68 o 
   5   6   1       87.95       89.53      3.20 o 
   6   6   1      122.95      121.95      4.51 o 
   7   6   1      166.96      169.47      3.35 o 
   8   6   1      108.16      114.48      3.38 o 
   9   6   1       19.93       23.19      2.55 o 
  10   6   1        5.97        6.68      2.98 o 
  -9   7   1       53.16       52.37      3.44 o 
  -8   7   1       40.82       48.63      4.05 o 
  -7   7   1       91.61       92.34      3.82 o 
  -6   7   1       36.87       41.06      3.53 o 
  -5   7   1       38.82       39.62      3.68 o 
  -4   7   1      203.98      207.20      4.85 o 
  -3   7   1       19.42       17.01      2.82 o 
  -2   7   1      665.03      653.95     11.63 o 
  -1   7   1      266.06      263.56      6.67 o 
   0   7   1      596.16      575.29      9.82 o 
   1   7   1      266.87      275.16     11.46 o 
   2   7   1      672.70      654.66      9.42 o 
   3   7   1       17.69       17.79      2.73 o 
   4   7   1      208.65      213.21      5.88 o 
   5   7   1       40.39       41.37      3.19 o 
   6   7   1       36.98       40.24      3.13 o 
   7   7   1       93.31      101.34      4.10 o 
   8   7   1       41.70       42.32      3.81 o 
   9   7   1       52.08       48.31      4.09 o 
  -9   8   1        5.88        5.35      3.22 o 
  -8   8   1        9.42       13.49      3.76 o 
  -7   8   1       31.59       33.70      3.39 o 
  -6   8   1       78.11       76.31      3.53 o 
  -5   8   1       57.04       60.97      3.81 o 
  -4   8   1      578.22      594.25     15.61 o 
  -3   8   1     1126.57     1153.66     16.17 o 
  -2   8   1       92.93       91.51      4.84 o 
  -1   8   1      318.65      313.89     18.92 o 
   0   8   1       33.09       32.97      4.32 o 
   1   8   1      336.50      346.79     12.58 o 
   2   8   1       97.42       90.92      4.90 o 
   3   8   1     1129.72     1085.11     11.63 o 
   4   8   1      582.46      615.23     21.97 o 
   5   8   1       56.75       56.76      3.29 o 
   6   8   1       73.82       72.73      4.41 o 
   7   8   1       32.26       31.09      2.96 o 
   8   8   1        8.79        8.69      3.71 o 
   9   8   1        5.55        4.68      3.94 o 
  -8   9   1       10.61       14.69      4.05 o 
  -7   9   1        1.52        4.98      3.68 o 
  -6   9   1        4.79        7.82      3.17 o 
  -5   9   1      168.89      178.15      4.44 o 
  -4   9   1       23.32       21.17      3.46 o 
  -3   9   1     1000.54     1019.41     28.90 o 
  -2   9   1      505.23      532.01      8.68 o 
  -1   9   1      809.27      829.67     39.44 o 
   0   9   1        0.78        4.34      3.13 o 
   1   9   1      816.23      870.90     18.33 o 
   2   9   1      499.00      509.75     12.80 o 
   3   9   1      999.23      974.27     18.88 o 
   4   9   1       24.53       24.85      3.73 o 
   5   9   1      158.26      163.43      5.10 o 
   6   9   1        5.26        6.39      3.21 o 
   7   9   1        1.27        1.69      3.20 o 
   8   9   1       10.54        8.73      4.00 o 
  -8  10   1        6.34        7.58      3.73 o 
  -7  10   1        6.27        6.38      3.93 o 
  -6  10   1       11.77       10.49      3.68 o 
  -5  10   1       20.36       21.13      3.65 o 
  -4  10   1       13.10       12.66      4.06 o 
  -3  10   1      905.91      896.31     28.33 o 
  -2  10   1       19.45       20.82      4.24 o 
  -1  10   1      230.25      223.28      7.17 o 
   0  10   1       23.99       25.52      3.51 o 
   1  10   1      210.74      212.07     10.25 o 
   2  10   1       19.08       21.71      4.18 o 
   3  10   1      897.68      846.83     13.96 o 
   4  10   1       12.42       11.84      4.61 o 
   5  10   1       20.94       18.19      3.28 o 
   6  10   1       11.84       10.30      3.25 o 
   7  10   1        5.94       10.22      4.08 o 
   8  10   1        6.67        3.35      3.61 o 
  -7  11   1       51.16       52.70      4.43 o 
  -6  11   1       61.07       56.40      4.21 o 
  -5  11   1       54.64       47.79      5.00 o 
  -4  11   1       37.37       32.32      4.53 o 
  -3  11   1      120.95      120.01      6.04 o 
  -2  11   1      219.27      207.52     14.00 o 
  -1  11   1       49.01       43.81      3.79 o 
   0  11   1       43.71       44.30      4.02 o 
   1  11   1       48.04       46.57      3.81 o 
   2  11   1      211.93      206.44      6.70 o 
   3  11   1      129.54      123.79      5.77 o 
   4  11   1       35.92       32.10      4.83 o 
   5  11   1       55.45       48.28      4.26 o 
   6  11   1       61.81       62.65      4.65 o 
   7  11   1       50.05       45.85      4.43 o 
  -6  12   1      100.56      102.75      5.74 o 
  -5  12   1       85.40       72.01      5.98 o 
  -4  12   1      153.50      150.35      5.94 o 
  -3  12   1       46.31       47.41      5.01 o 
  -2  12   1        7.71        8.68      4.39 o 
  -1  12   1       63.24       59.67      4.25 o 
   0  12   1      114.12      115.12      5.01 o 
   1  12   1       61.68       56.55      3.70 o 
   2  12   1        8.70       10.62      4.71 o 
   3  12   1       47.89       46.91      5.37 o 
   4  12   1      160.86      161.13      6.30 o 
   5  12   1       83.53       77.72      5.92 o 
   6  12   1       98.49       91.86      6.14 o 
  -5  13   1       44.50       37.91      5.96 o 
  -4  13   1        0.03        2.68      4.78 o 
  -3  13   1       27.30       29.21      5.27 o 
  -2  13   1      276.96      273.09      6.80 o 
  -1  13   1        3.67        4.23      4.17 o 
   0  13   1      226.67      244.65      5.95 o 
   1  13   1        3.33        2.12      3.56 o 
   2  13   1      276.45      259.95      5.82 o 
   3  13   1       26.93       30.73      5.79 o 
   4  13   1        0.13        2.37      5.34 o 
   5  13   1       44.03       39.94      5.50 o 
  -3  14   1      115.22      109.44      5.86 o 
  -2  14   1        8.18        8.77      4.81 o 
  -1  14   1       33.52       36.57      5.39 o 
   0  14   1        0.84        2.04      4.07 o 
   1  14   1       35.78       35.93      4.56 o 
   2  14   1        7.63        7.68      4.38 o 
   3  14   1      117.98      108.13      7.47 o 
   1   0   2      403.57      352.54      8.22 o 
   2   0   2      685.80      589.22     14.76 o 
   3   0   2      150.86      142.53      3.98 o 
   4   0   2      952.83      942.30     23.04 o 
   5   0   2        1.41        2.94      2.25 o 
   6   0   2        0.99        0.81      2.11 o 
   7   0   2       11.09       13.41      2.60 o 
   8   0   2       69.34       72.23      3.00 o 
   9   0   2        4.22        7.38      2.24 o 
  10   0   2       19.87       18.99      2.34 o 
 -10   1   2       10.34        6.32      2.63 o 
  -9   1   2       25.03       29.47      3.33 o 
  -8   1   2      210.30      213.17      7.34 o 
  -7   1   2       66.99       69.60      2.44 o 
  -6   1   2      372.77      376.31      4.28 o 
  -5   1   2      284.91      285.52      5.42 o 
  -4   1   2      394.31      426.91     13.99 o 
  -3   1   2      884.70      802.50      9.94 o 
  -2   1   2     1238.41     1133.31     34.40 o 
  -1   1   2     1994.70     1870.64     45.97 o 
   0   1   2     6987.15     6855.30     81.57 o 
   1   1   2     1962.87     1792.66     24.05 o 
   2   1   2     1259.02     1199.79     15.17 o 
   3   1   2      897.13      844.12     17.83 o 
   4   1   2      372.52      415.87      4.60 o 
   5   1   2      286.68      290.58      3.97 o 
   6   1   2      362.25      349.91      7.44 o 
   7   1   2       68.24       68.81      2.70 o 
   8   1   2      211.82      219.15      3.89 o 
   9   1   2       24.54       29.73      2.80 o 
  10   1   2       10.11        8.23      3.23 o 
 -10   2   2       16.82       13.64      2.68 o 
  -9   2   2       35.37       32.21      3.16 o 
  -8   2   2       74.76       73.90      3.25 o 
  -7   2   2      243.29      253.35      5.45 o 
  -6   2   2       73.52       80.83      3.54 o 
  -5   2   2      247.32      253.54      7.17 o 
  -4   2   2     1263.06     1352.92     44.71 o 
  -3   2   2      381.83      378.60      5.74 o 
  -2   2   2      259.14      257.02      5.34 o 
  -1   2   2     1058.63     1004.08     30.29 o 
   0   2   2     7075.88     6739.33     99.56 o 
   1   2   2     1078.61     1008.92     26.88 o 
   2   2   2      274.68      280.28     10.38 o 
   3   2   2      372.98      369.34      4.78 o 
   4   2   2     1247.41     1269.93     38.58 o 
   5   2   2      237.75      240.60      5.83 o 
   6   2   2       75.01       80.72      2.61 o 
   7   2   2      242.44      251.41      3.72 o 
   8   2   2       72.81       75.64      2.95 o 
   9   2   2       36.61       40.05      3.87 o 
  10   2   2       17.31       17.05      2.66 o 
 -10   3   2      113.29      103.54      8.45 o 
  -9   3   2       27.51       25.12      2.32 o 
  -8   3   2       98.97      103.17      4.44 o 
  -7   3   2       30.22       29.23      2.43 o 
  -6   3   2      221.66      246.97      7.26 o 
  -5   3   2       20.12       17.07      2.25 o 
  -4   3   2      563.75      628.23      6.51 o 
  -3   3   2      408.80      373.08      5.95 o 
  -2   3   2       16.25        8.80      2.75 o 
  -1   3   2     2887.82     2735.36     44.92 o 
   1   3   2     2874.95     2859.87     21.44 o 
   2   3   2       16.15        7.71      2.33 o 
   3   3   2      412.86      367.74      4.81 o 
   4   3   2      554.76      620.37     14.35 o 
   5   3   2       18.92       19.65      2.14 o 
   6   3   2      222.94      241.65      5.18 o 
   7   3   2       31.17       35.02      2.94 o 
   8   3   2       98.35       96.68      2.78 o 
   9   3   2       26.20       23.94      2.56 o 
  10   3   2      113.06       98.24      4.54 o 
 -10   4   2       32.92       33.90      3.11 o 
  -9   4   2       16.62       12.85      3.59 o 
  -8   4   2        4.14        5.29      2.48 o 
  -7   4   2      123.42      134.35      4.57 o 
  -6   4   2      143.96      134.32      4.78 o 
  -5   4   2       53.98       48.78      2.83 o 
  -4   4   2      727.21      733.23      7.12 o 
  -3   4   2      606.64      612.76      8.16 o 
  -2   4   2     1488.23     1578.58     26.36 o 
  -1   4   2     1432.75     1400.08     37.93 o 
   1   4   2     1419.63     1430.52     54.91 o 
   2   4   2     1459.97     1560.43     30.98 o 
   3   4   2      623.43      609.86     16.71 o 
   4   4   2      724.82      721.86     16.33 o 
   5   4   2       51.93       43.79      2.58 o 
   6   4   2      142.66      139.23      3.23 o 
   7   4   2      123.55      134.47      3.65 o 
   8   4   2        4.56        4.16      2.85 o 
   9   4   2       16.00       13.71      2.72 o 
  10   4   2       32.83       37.25      3.27 o 
 -10   5   2        1.83        2.74      2.78 o 
  -9   5   2       79.40       71.23      3.62 o 
  -8   5   2       42.96       42.94      3.71 o 
  -7   5   2        6.09        6.88      2.80 o 
  -6   5   2      204.49      197.63      6.00 o 
  -5   5   2      262.23      269.63      5.54 o 
  -4   5   2      252.82      249.59      4.66 o 
  -3   5   2      249.47      242.23      5.01 o 
  -2   5   2     2672.06     2793.10     51.49 o 
  -1   5   2      122.31      138.21      5.47 o 
   0   5   2       64.61       70.02      8.47 o 
   1   5   2      134.55      142.64     14.46 o 
   2   5   2     2672.93     2905.95    100.31 o 
   3   5   2      259.35      240.03      4.09 o 
   4   5   2      254.67      251.03      5.41 o 
   5   5   2      268.40      275.28      3.93 o 
   6   5   2      211.42      211.89      3.56 o 
   7   5   2        6.72        4.44      2.55 o 
   8   5   2       43.85       40.71      2.77 o 
   9   5   2       79.39       82.31      3.53 o 
  10   5   2        1.91        1.93      2.78 o 
 -10   6   2       39.28       40.13      4.14 o 
  -9   6   2       13.52       12.65      3.29 o 
  -8   6   2       63.69       59.68      3.30 o 
  -7   6   2      156.94      146.44      6.76 o 
  -6   6   2       12.06       11.57      2.78 o 
  -5   6   2        3.36        5.58      3.19 o 
  -4   6   2       61.79       58.27      3.12 o 
  -3   6   2       56.65       53.19      3.37 o 
  -2   6   2      952.29     1005.93     24.19 o 
  -1   6   2      191.66      193.62      7.65 o 
   0   6   2     1485.78     1488.51     25.42 o 
   1   6   2      184.08      179.87     15.24 o 
   2   6   2      970.90      985.25     21.65 o 
   3   6   2       53.37       50.34      2.70 o 
   4   6   2       58.79       55.21      2.92 o 
   5   6   2        2.99        4.37      2.68 o 
   6   6   2       12.34       13.83      2.30 o 
   7   6   2      157.75      154.11      3.54 o 
   8   6   2       62.58       60.04      2.89 o 
   9   6   2       13.64       15.78      2.93 o 
  10   6   2       40.02       41.08      3.22 o 
  -9   7   2       55.97       58.52      3.87 o 
  -8   7   2      132.29      135.57      4.40 o 
  -7   7   2      160.82      166.35      6.58 o 
  -6   7   2      296.82      317.89      7.78 o 
  -5   7   2      480.02      494.41      6.16 o 
  -4   7   2       11.27       14.54      3.18 o 
  -3   7   2      427.65      454.91      9.92 o 
  -2   7   2      568.10      542.10     11.18 o 
  -1   7   2      177.21      176.48      5.96 o 
   0   7   2      326.93      356.92      6.98 o 
   1   7   2      169.81      157.66     14.03 o 
   2   7   2      563.39      504.63     16.31 o 
   3   7   2      438.16      467.65      9.59 o 
   4   7   2       14.00       15.42      2.81 o 
   5   7   2      482.33      481.35      4.99 o 
   6   7   2      301.46      321.98      7.55 o 
   7   7   2      158.89      159.39      4.05 o 
   8   7   2      130.28      121.95      3.69 o 
   9   7   2       55.36       51.28      3.66 o 
  -9   8   2       17.82       18.04      3.33 o 
  -8   8   2        8.98       13.49      3.38 o 
  -7   8   2      228.40      220.77      5.22 o 
  -6   8   2        2.13        4.05      3.08 o 
  -5   8   2      235.60      221.99      4.51 o 
  -4   8   2      285.78      289.58      5.09 o 
  -3   8   2       29.46       29.80      3.64 o 
  -2   8   2       87.46       83.04      4.86 o 
  -1   8   2      677.36      661.45      9.94 o 
   0   8   2       93.56       93.49      4.84 o 
   1   8   2      664.90      636.63     22.63 o 
   2   8   2       89.68       82.39      9.68 o 
   3   8   2       25.76       27.35      4.20 o 
   4   8   2      281.52      282.97      5.73 o 
   5   8   2      242.62      229.09     10.42 o 
   6   8   2        1.87        4.17      3.39 o 
   7   8   2      227.58      220.73      8.11 o 
   8   8   2        9.28       12.31      3.37 o 
   9   8   2       18.41       18.39      3.00 o 
  -8   9   2        1.01        3.78      3.38 o 
  -7   9   2       58.84       57.26      3.65 o 
  -6   9   2       97.01       97.90      3.94 o 
  -5   9   2        8.98       11.02      3.34 o 
  -4   9   2       41.84       36.01      3.51 o 
  -3   9   2       43.34       45.54      4.48 o 
  -2   9   2      131.58      137.38      5.44 o 
  -1   9   2     1091.33     1100.00     37.75 o 
   0   9   2        0.20       -0.02      3.01 o 
   1   9   2     1089.00     1094.96     37.09 o 
   2   9   2      137.70      145.14      6.00 o 
   3   9   2       39.50       40.85      4.81 o 
   4   9   2       44.05       36.88      4.34 o 
   5   9   2        8.51        9.94      3.31 o 
   6   9   2       96.73      102.14      3.91 o 
   7   9   2       58.66       55.52      3.28 o 
   8   9   2        1.10        3.30      4.02 o 
  -8  10   2       18.61       17.07      3.85 o 
  -7  10   2       58.92       58.14      4.54 o 
  -6  10   2        5.03        4.05      3.19 o 
  -5  10   2      139.29      134.07      4.64 o 
  -4  10   2      282.52      270.15      5.92 o 
  -3  10   2      362.02      368.09     22.63 o 
  -2  10   2        8.12        7.46      4.04 o 
  -1  10   2      746.06      740.01     12.15 o 
   0  10   2      130.51      126.70      5.45 o 
   1  10   2      754.54      731.09     18.42 o 
   2  10   2        6.77        5.69      4.63 o 
   3  10   2      349.50      353.72     10.80 o 
   4  10   2      278.07      263.74      6.86 o 
   5  10   2      131.60      133.46      5.65 o 
   6  10   2        4.24        4.39      3.20 o 
   7  10   2       59.11       60.92      4.32 o 
   8  10   2       18.97       20.06      3.77 o 
  -7  11   2       19.49       17.50      4.53 o 
  -6  11   2        0.48        4.30      3.88 o 
  -5  11   2      220.94      219.87      6.37 o 
  -4  11   2       11.90       11.91      4.39 o 
  -3  11   2        6.02        6.62      4.26 o 
  -2  11   2      180.77      187.64      7.90 o 
  -1  11   2      264.16      280.87      8.14 o 
   0  11   2       76.02       63.58      5.00 o 
   1  11   2      276.56      269.00      7.82 o 
   2  11   2      184.15      166.13      6.87 o 
   3  11   2        5.82        4.73      4.96 o 
   4  11   2       10.62       12.63      5.06 o 
   5  11   2      221.77      222.54      6.61 o 
   6  11   2        0.24        0.41      4.63 o 
   7  11   2       18.43       17.19      4.22 o 
  -6  12   2       17.23       11.31      5.13 o 
  -5  12   2       33.97       27.19      7.29 o 
  -4  12   2      125.20      124.07     10.86 o 
  -3  12   2       68.33       68.29      5.45 o 
  -2  12   2      102.33      106.84      5.19 o 
  -1  12   2        8.55        8.13      4.23 o 
   0  12   2      281.78      265.11      7.91 o 
   1  12   2        7.26        9.57      4.11 o 
   2  12   2      104.14      104.59      7.52 o 
   3  12   2       65.29       65.02      6.06 o 
   4  12   2      127.77      129.49      6.35 o 
   5  12   2       35.56       34.56      4.85 o 
   6  12   2       16.85       11.71      4.42 o 
  -5  13   2       66.22       60.71      6.08 o 
  -4  13   2       97.66       93.32      8.47 o 
  -3  13   2       19.90       19.75      5.31 o 
  -2  13   2       97.32      104.12      5.24 o 
  -1  13   2       48.33       48.72      5.11 o 
   0  13   2        0.33        0.94      5.88 o 
   1  13   2       46.60       51.87      4.79 o 
   2  13   2       97.20      102.17      5.53 o 
   3  13   2       18.24       21.27      7.31 o 
   4  13   2       97.87      108.70      8.53 o 
   5  13   2       69.42       65.50      6.39 o 
  -3  14   2       46.73       46.93      5.37 o 
  -2  14   2       25.43       28.05      5.49 o 
  -1  14   2       86.99       97.25      8.65 o 
   0  14   2       87.35       90.01      6.28 o 
   1  14   2       88.88       98.35      5.92 o 
   2  14   2       25.98       22.69      5.36 o 
   3  14   2       44.82       39.45      7.36 o 
   1   0   3     1011.86      978.16     16.43 o 
   2   0   3      283.08      238.92      4.75 o 
   3   0   3       24.79       26.76      2.57 o 
   4   0   3      310.66      289.02      9.52 o 
   5   0   3      149.02      143.57      5.58 o 
   6   0   3      107.09      113.44      3.55 o 
   7   0   3      165.02      177.55      3.88 o 
   8   0   3        0.32        3.94      2.79 o 
   9   0   3       47.85       42.21      2.89 o 
  10   0   3       32.27       30.83      2.59 o 
 -10   1   3       90.62       90.00      3.57 o 
  -9   1   3       94.17       90.43      3.11 o 
  -8   1   3       16.03       11.90      2.94 o 
  -7   1   3        6.16        8.56      2.24 o 
  -6   1   3      126.55      132.37      3.27 o 
  -5   1   3       62.48       56.37      2.57 o 
  -4   1   3      262.36      247.59      6.53 o 
  -3   1   3       79.58       73.70      4.37 o 
  -2   1   3     1038.99      972.64      9.16 o 
  -1   1   3     1986.77     1826.07     44.11 o 
   0   1   3        6.92        7.02      5.44 o 
   1   1   3     1971.30     1837.88     16.49 o 
   2   1   3     1032.69      965.84     10.52 o 
   3   1   3       85.81       80.41      3.16 o 
   4   1   3      264.24      260.27      3.66 o 
   5   1   3       60.82       57.43      2.83 o 
   6   1   3      128.71      129.13      5.60 o 
   7   1   3        6.94        9.18      2.33 o 
   8   1   3       15.76       14.37      2.80 o 
   9   1   3       93.50       89.87      5.52 o 
  10   1   3       89.87       87.63      3.97 o 
 -10   2   3       14.14       15.27      3.83 o 
  -9   2   3       11.33       10.34      3.43 o 
  -8   2   3       92.64       95.21      2.58 o 
  -7   2   3      160.23      170.05      8.66 o 
  -6   2   3      135.40      134.98      4.56 o 
  -5   2   3      111.00      104.23      3.46 o 
  -4   2   3      474.92      462.62     10.06 o 
  -3   2   3       96.74       86.64      3.49 o 
  -2   2   3       48.22       45.15      3.33 o 
  -1   2   3     1182.71     1114.70     12.80 o 
   0   2   3     1417.31     1321.18     27.28 o 
   1   2   3     1209.65     1157.49     60.11 o 
   2   2   3       45.43       39.13      3.40 o 
   3   2   3       91.09       85.61      2.83 o 
   4   2   3      475.19      459.71     18.24 o 
   5   2   3      107.10       99.59      4.68 o 
   6   2   3      138.42      140.34      4.70 o 
   7   2   3      158.58      169.63      4.82 o 
   8   2   3       90.06       90.31      3.21 o 
   9   2   3       11.69       11.47      2.25 o 
  10   2   3       14.60       14.85      2.37 o 
 -10   3   3        0.05        1.05      2.91 o 
  -9   3   3       39.72       41.47      3.06 o 
  -8   3   3      147.10      152.86      3.69 o 
  -7   3   3       23.58       20.99      2.54 o 
  -6   3   3       81.97       84.49      3.59 o 
  -5   3   3      471.27      460.55     13.16 o 
  -4   3   3      238.19      252.59      6.06 o 
  -3   3   3      549.09      521.36     11.53 o 
  -2   3   3      728.46      728.27     16.48 o 
  -1   3   3       12.51       14.91      3.42 o 
   0   3   3      218.06      215.39     15.26 o 
   1   3   3       13.54       12.74      5.45 o 
   2   3   3      730.81      703.78      9.02 o 
   3   3   3      546.93      511.95      7.73 o 
   4   3   3      226.32      247.27      5.83 o 
   5   3   3      477.70      487.74     10.91 o 
   6   3   3       78.94       81.50      3.39 o 
   7   3   3       21.52       25.23      2.59 o 
   8   3   3      149.13      156.36      6.37 o 
   9   3   3       38.44       36.23      2.36 o 
  10   3   3        0.06        3.25      2.37 o 
 -10   4   3       27.15       25.75      3.51 o 
  -9   4   3       10.52       15.62      3.57 o 
  -8   4   3      119.09      125.27      4.12 o 
  -7   4   3       34.87       35.34      3.12 o 
  -6   4   3       51.98       55.89      3.19 o 
  -5   4   3      139.35      144.05      3.95 o 
  -4   4   3      537.42      611.02      8.11 o 
  -3   4   3      662.72      647.64     16.46 o 
  -2   4   3      854.08      895.85     17.50 o 
  -1   4   3     2971.34     2990.97     63.35 o 
   1   4   3     2969.87     2780.10     39.17 o 
   2   4   3      823.52      855.08     24.81 o 
   3   4   3      644.14      656.33     11.65 o 
   4   4   3      542.32      607.10     11.54 o 
   5   4   3      135.03      144.97      3.73 o 
   6   4   3       51.95       56.63      2.81 o 
   7   4   3       33.39       32.06      2.46 o 
   8   4   3      121.24      115.97      4.26 o 
   9   4   3       11.14       13.78      2.63 o 
  10   4   3       26.82       21.09      2.63 o 
 -10   5   3        1.89       -2.03      3.29 o 
  -9   5   3        7.83       13.43      3.70 o 
  -8   5   3        4.17        6.82      3.54 o 
  -7   5   3       85.43       88.08      3.54 o 
  -6   5   3       80.29       79.76      3.66 o 
  -5   5   3      804.00      769.90     12.23 o 
  -4   5   3      516.54      537.30      6.87 o 
  -3   5   3        0.18        0.97      2.84 o 
  -2   5   3      726.02      792.15     22.36 o 
  -1   5   3      700.20      727.38     10.41 o 
   1   5   3      730.80      820.50     21.02 o 
   2   5   3      749.76      767.33     28.84 o 
   3   5   3        0.29        0.93      2.53 o 
   4   5   3      533.06      547.14      6.90 o 
   5   5   3      811.59      829.58     10.48 o 
   6   5   3       77.55       81.31      2.76 o 
   7   5   3       84.22       90.15      2.66 o 
   8   5   3        4.22        5.43      2.36 o 
   9   5   3        7.62        7.87      2.91 o 
  10   5   3        2.05        1.90      2.72 o 
  -9   6   3       77.15       75.22      3.52 o 
  -8   6   3       75.91       74.78      4.13 o 
  -7   6   3      101.76      108.04      3.72 o 
  -6   6   3      149.89      152.95      4.43 o 
  -5   6   3      134.51      138.14      3.74 o 
  -4   6   3      564.81      615.04     10.10 o 
  -3   6   3       73.23       75.72      3.68 o 
  -2   6   3      160.34      173.68      4.94 o 
  -1   6   3      359.64      367.84      7.95 o 
   2   6   3      167.71      192.96      7.86 o 
   3   6   3       67.78       70.31      2.71 o 
   4   6   3      558.83      583.10      5.42 o 
   5   6   3      142.28      141.15      3.26 o 
   6   6   3      142.17      138.50      3.85 o 
   7   6   3      104.68      102.81      3.14 o 
   8   6   3       78.51       73.29      2.72 o 
   9   6   3       77.04       78.38      3.44 o 
  -9   7   3        8.47       10.55      3.24 o 
  -8   7   3       23.46       25.86      3.08 o 
  -7   7   3      126.99      112.80      3.92 o 
  -6   7   3      184.89      188.73      4.09 o 
  -5   7   3      123.78      118.46      3.62 o 
  -4   7   3      151.09      160.92      4.37 o 
  -3   7   3       57.10       52.36      3.21 o 
  -2   7   3      284.23      271.77     12.00 o 
  -1   7   3      483.93      474.16      8.65 o 
   0   7   3      166.41      152.14      6.84 o 
   2   7   3      280.36      265.36     17.45 o 
   3   7   3       59.27       54.36      3.58 o 
   4   7   3      153.49      158.42      3.55 o 
   5   7   3      122.85      128.34      3.58 o 
   6   7   3      185.26      176.44      4.53 o 
   7   7   3      128.61      113.84      3.42 o 
   8   7   3       23.68       25.69      3.19 o 
   9   7   3        9.08       10.44      2.75 o 
  -9   8   3      132.70      117.93      6.94 o 
  -8   8   3       14.35       17.54      4.04 o 
  -7   8   3       96.63       96.42      3.89 o 
  -6   8   3       15.49       15.92      3.51 o 
  -5   8   3      278.82      298.89      8.17 o 
  -4   8   3      124.15      127.27      4.33 o 
  -3   8   3      321.04      303.90      9.84 o 
  -2   8   3      436.12      443.52      8.99 o 
  -1   8   3      174.89      171.03      5.59 o 
   0   8   3     1030.44      908.40     14.49 o 
   3   8   3      324.79      324.09     13.85 o 
   4   8   3      117.77      120.86      4.48 o 
   5   8   3      274.83      301.42     10.42 o 
   6   8   3       16.58       17.12      2.50 o 
   7   8   3       94.65       97.15      3.60 o 
   8   8   3       14.73       16.05      3.03 o 
   9   8   3      133.69      119.23      4.36 o 
  -8   9   3       32.94       34.79      3.74 o 
  -7   9   3        1.66        1.77      3.18 o 
  -6   9   3      202.41      194.05     10.71 o 
  -5   9   3      176.30      183.65      5.01 o 
  -4   9   3       46.38       50.97      3.83 o 
  -3   9   3      109.76      111.96      5.06 o 
  -2   9   3        4.37        6.87      4.32 o 
  -1   9   3      209.13      199.94      5.41 o 
   0   9   3        0.10       -0.65      5.36 o 
   3   9   3      117.12      121.02      5.49 o 
   4   9   3       51.13       53.62      4.97 o 
   5   9   3      178.01      185.05      8.87 o 
   6   9   3      202.59      192.25      6.92 o 
   7   9   3        1.15        4.05      3.61 o 
   8   9   3       31.52       32.44      4.00 o 
  -7  10   3        8.99       12.31      3.95 o 
  -6  10   3       32.50       37.90      4.02 o 
  -5  10   3        0.12        1.82      3.75 o 
  -4  10   3        5.68        7.43      4.56 o 
  -3  10   3      314.82      318.37     20.87 o 
  -2  10   3       82.32       74.25      6.75 o 
  -1  10   3      444.19      443.02     10.42 o 
   0  10   3      304.55      304.03      9.05 o 
   3  10   3      305.52      298.42      7.12 o 
   4  10   3        5.16        5.70      3.64 o 
   5  10   3        0.19       -0.65      5.02 o 
   6  10   3       31.64       36.05      3.40 o 
   7  10   3        8.91       11.03      3.47 o 
  -7  11   3       34.68       35.51      4.50 o 
  -6  11   3       56.54       53.74      4.52 o 
  -5  11   3       77.76       81.90      5.21 o 
  -4  11   3        2.38        3.74      4.35 o 
  -3  11   3      240.94      238.96     11.17 o 
  -2  11   3      367.01      374.77     21.89 o 
  -1  11   3      131.61      136.56      6.99 o 
   0  11   3      165.43      167.09      7.44 o 
   1  11   3      125.33      117.06      6.96 o 
   2  11   3      373.08      393.13      9.92 o 
   3  11   3      241.88      247.93      8.64 o 
   4  11   3        1.88        2.03      5.23 o 
   5  11   3       79.86       77.19      5.70 o 
   6  11   3       57.96       56.79      4.41 o 
   7  11   3       33.28       30.58      3.89 o 
  -6  12   3       75.62       76.98      9.59 o 
  -5  12   3      118.48      120.45      6.03 o 
  -4  12   3      100.72      109.98      7.04 o 
  -3  12   3       35.37       37.39      5.32 o 
  -2  12   3       38.52       37.88      4.64 o 
  -1  12   3      140.39      157.89      7.58 o 
   0  12   3        0.03       -0.35      5.84 o 
   1  12   3      139.88      135.90      7.52 o 
   2  12   3       35.81       35.85      4.84 o 
   3  12   3       37.20       42.92      5.05 o 
   4  12   3       99.80      101.43      7.86 o 
   5  12   3      113.00      123.53      5.81 o 
   6  12   3       76.84       73.30      6.64 o 
  -5  13   3       31.44       27.49      5.71 o 
  -4  13   3       14.71       14.65      5.43 o 
  -3  13   3       26.83       25.52      5.29 o 
  -2  13   3       69.77       74.43      6.19 o 
  -1  13   3       90.38       97.89      7.08 o 
   0  13   3      185.62      208.63      8.42 o 
   1  13   3       88.07       91.52      7.03 o 
   2  13   3       73.11       76.28      9.68 o 
   3  13   3       29.03       33.60      7.31 o 
   4  13   3       13.55       14.33      7.31 o 
   5  13   3       31.52       19.61      7.87 o 
  -3  14   3       18.69       19.37      5.40 o 
  -2  14   3       23.31       31.52      7.06 o 
  -1  14   3      161.62      178.89      8.94 o 
   0  14   3      124.22      125.43      8.00 o 
   1  14   3      160.85      164.53      6.52 o 
   2  14   3       25.99       27.53      5.16 o 
   3  14   3       20.83       15.16      7.57 o 
   0   0   4     2238.88     2365.92     28.74 o 
   1   0   4      103.30       86.96      5.77 o 
   2   0   4      457.05      416.18      6.69 o 
   3   0   4      915.59      870.79     12.59 o 
   4   0   4        7.40       12.40      2.47 o 
   5   0   4        3.62        4.28      2.24 o 
   6   0   4       20.43       18.10      2.37 o 
   7   0   4        1.43        3.01      2.12 o 
   8   0   4       26.34       30.36      2.36 o 
   9   0   4       56.64       45.56      3.34 o 
  10   0   4       34.52       34.63      3.36 o 
 -10   1   4       35.60       32.49      3.15 o 
  -9   1   4       78.43       86.89      4.09 o 
  -8   1   4       94.28       89.56      4.80 o 
  -7   1   4       38.25       39.74      2.96 o 
  -6   1   4       72.69       72.42      3.18 o 
  -5   1   4      206.37      199.15      4.24 o 
  -4   1   4      255.34      237.73      7.87 o 
  -3   1   4     1056.22     1041.65     28.73 o 
  -2   1   4      895.48      910.86     17.19 o 
  -1   1   4      597.27      586.69     27.86 o 
   0   1   4     3305.10     3272.74     37.30 o 
   1   1   4      584.29      576.87      8.33 o 
   2   1   4      917.28      888.49     30.20 o 
   3   1   4     1073.43     1039.03     35.13 o 
   4   1   4      246.18      227.14      9.37 o 
   5   1   4      208.73      207.12      6.30 o 
   6   1   4       70.59       69.93      3.74 o 
   7   1   4       35.36       39.94      2.45 o 
   8   1   4       95.10      101.34      5.03 o 
   9   1   4       78.28       89.26      2.83 o 
  10   1   4       35.00       33.12      3.02 o 
 -10   2   4        4.15        5.97      3.13 o 
  -9   2   4       60.92       61.05      3.44 o 
  -8   2   4       38.22       41.00      2.98 o 
  -7   2   4      116.31      119.31      4.15 o 
  -6   2   4      320.43      342.54     19.27 o 
  -5   2   4      158.18      155.59      3.86 o 
  -4   2   4      806.79      781.95     18.98 o 
  -3   2   4      634.91      612.54     12.46 o 
  -2   2   4      496.90      516.91      8.64 o 
  -1   2   4      452.73      453.71     14.27 o 
   0   2   4      729.09      666.47     16.34 o 
   1   2   4      445.61      439.52     12.02 o 
   2   2   4      513.31      494.18     13.37 o 
   3   2   4      630.76      570.51     13.44 o 
   4   2   4      808.89      728.89     21.85 o 
   5   2   4      155.44      145.05      3.32 o 
   6   2   4      319.28      334.55      9.52 o 
   7   2   4      120.05      114.37      4.33 o 
   8   2   4       36.59       40.62      2.83 o 
   9   2   4       61.51       60.48      2.63 o 
  10   2   4        4.24        7.81      2.58 o 
 -10   3   4       27.87       29.13      3.31 o 
  -9   3   4       49.30       45.26      3.86 o 
  -8   3   4       75.21       76.76      4.68 o 
  -7   3   4      180.86      178.41      3.95 o 
  -6   3   4       94.08       98.43      3.74 o 
  -5   3   4       77.19       84.47      3.43 o 
  -4   3   4      218.54      223.31      4.40 o 
  -3   3   4     1175.68     1213.39     26.88 o 
  -2   3   4     1473.33     1440.68     16.60 o 
  -1   3   4       39.14       32.00      3.47 o 
   0   3   4      329.27      375.80     14.39 o 
   1   3   4       34.63       25.65      5.70 o 
   2   3   4     1479.43     1389.12     30.67 o 
   3   3   4     1192.06     1206.51     33.62 o 
   4   3   4      214.08      212.80      3.66 o 
   5   3   4       76.65       83.47      4.45 o 
   6   3   4       93.31       90.86      2.89 o 
   7   3   4      182.03      184.70      6.64 o 
   8   3   4       75.01       76.38      3.33 o 
   9   3   4       48.82       47.85      2.74 o 
  10   3   4       28.64       26.23      2.99 o 
 -10   4   4       16.76       21.09      3.59 o 
  -9   4   4       18.09       17.01      2.99 o 
  -8   4   4       36.84       38.98      3.28 o 
  -7   4   4       14.81       10.15      3.00 o 
  -6   4   4       75.76       81.38      3.70 o 
  -5   4   4      269.26      278.69      4.57 o 
  -4   4   4      244.57      249.10      4.53 o 
  -3   4   4     1096.08     1142.94     17.80 o 
  -2   4   4     1009.55     1107.18     25.72 o 
  -1   4   4     1904.32     1979.99     45.68 o 
   0   4   4       41.03       45.62      9.53 o 
   1   4   4     1892.52     1901.44     29.54 o 
   2   4   4      999.49     1059.68     32.30 o 
   3   4   4     1089.63     1118.00     31.89 o 
   4   4   4      239.65      252.32      7.81 o 
   5   4   4      259.49      280.06      3.74 o 
   6   4   4       82.27       88.78      2.99 o 
   7   4   4       16.04       18.93      2.63 o 
   8   4   4       37.01       36.94      2.54 o 
   9   4   4       18.51       19.07      3.01 o 
  10   4   4       16.54       18.38      2.68 o 
 -10   5   4        5.68        4.34      3.23 o 
  -9   5   4        4.32        2.98      3.22 o 
  -8   5   4       59.67       60.96      3.14 o 
  -7   5   4       70.86       72.16      3.04 o 
  -6   5   4      147.81      136.02      6.10 o 
  -5   5   4      267.47      261.56      7.27 o 
  -4   5   4       25.14       27.34      3.21 o 
  -3   5   4      944.71      988.25     30.18 o 
  -2   5   4      990.55     1026.80     10.33 o 
  -1   5   4       15.80       21.27      3.71 o 
   1   5   4       13.78       10.99      7.38 o 
   2   5   4      990.52      919.91     17.09 o 
   3   5   4      956.32      993.60     17.33 o 
   4   5   4       27.88       32.07      2.25 o 
   5   5   4      266.68      274.09      5.56 o 
   6   5   4      151.90      141.62      3.74 o 
   7   5   4       67.16       70.14      2.91 o 
   8   5   4       57.80       60.58      3.02 o 
   9   5   4        3.88        4.94      2.62 o 
  10   5   4        5.71        7.23      2.67 o 
  -9   6   4        7.08        7.96      3.98 o 
  -8   6   4       16.69       14.84      3.58 o 
  -7   6   4       58.55       59.54      3.47 o 
  -6   6   4      194.54      189.97      4.65 o 
  -5   6   4        9.04       12.93      2.79 o 
  -4   6   4       53.89       60.43      3.54 o 
  -3   6   4     1103.76     1125.78     12.92 o 
  -2   6   4      441.59      499.95     11.34 o 
  -1   6   4      106.54       95.96      5.32 o 
   2   6   4      424.73      500.58     13.05 o 
   3   6   4     1118.81     1143.61     39.90 o 
   4   6   4       55.52       59.66      2.56 o 
   5   6   4        8.85        8.77      2.26 o 
   6   6   4      194.54      194.94      3.92 o 
   7   6   4       59.73       58.33      3.24 o 
   8   6   4       16.80       14.26      2.77 o 
   9   6   4        7.09        7.88      3.03 o 
  -9   7   4       17.51       20.67      3.84 o 
  -8   7   4       40.98       41.22      3.56 o 
  -7   7   4      188.94      192.77      4.40 o 
  -6   7   4       72.60       77.73      3.86 o 
  -5   7   4      218.24      205.16      6.14 o 
  -4   7   4      372.00      376.09      5.26 o 
  -3   7   4      134.06      139.08      4.30 o 
  -2   7   4       56.09       62.85      3.66 o 
  -1   7   4       43.73       47.93      4.82 o 
   0   7   4       78.00       75.66      5.86 o 
   3   7   4      125.58      132.53      7.38 o 
   4   7   4      379.99      396.47      7.20 o 
   5   7   4      215.03      204.89      3.61 o 
   6   7   4       71.52       78.64      3.32 o 
   7   7   4      193.75      195.97      8.44 o 
   8   7   4       39.65       40.91      3.33 o 
   9   7   4       18.15       19.43      3.46 o 
  -8   8   4        5.17        6.34      3.97 o 
  -7   8   4       13.69       16.50      3.79 o 
  -6   8   4       15.92       20.11      3.16 o 
  -5   8   4       49.14       48.40      3.11 o 
  -4   8   4      360.53      362.28      5.44 o 
  -3   8   4      371.51      372.40     11.52 o 
  -2   8   4      232.22      240.25      6.35 o 
  -1   8   4      109.77       97.50      5.10 o 
   0   8   4      547.24      521.93      9.46 o 
   3   8   4      368.03      357.74      8.53 o 
   4   8   4      353.04      359.39      5.51 o 
   5   8   4       51.93       50.20      2.91 o 
   6   8   4       14.59       16.35      3.02 o 
   7   8   4       12.95       13.89      3.15 o 
   8   8   4        5.56        8.54      3.00 o 
  -8   9   4        3.51        3.84      3.48 o 
  -7   9   4       24.69       23.14      4.06 o 
  -6   9   4       11.66       12.25      3.64 o 
  -5   9   4       28.38       26.37      3.80 o 
  -4   9   4       22.60       28.66      3.72 o 
  -3   9   4      136.96      132.95      5.41 o 
  -2   9   4      228.25      229.23      5.80 o 
  -1   9   4       29.01       29.76      5.88 o 
   0   9   4      405.24      374.51      9.29 o 
   3   9   4      139.58      155.01      6.92 o 
   4   9   4       21.51       27.74      5.79 o 
   5   9   4       27.34       23.91      4.20 o 
   6   9   4       11.57       12.51      2.91 o 
   7   9   4       24.93       29.45      3.96 o 
   8   9   4        3.40        4.63      3.97 o 
  -7  10   4       21.61       23.79      3.95 o 
  -6  10   4        9.44       10.71      4.02 o 
  -5  10   4       26.64       25.26      3.45 o 
  -4  10   4      378.00      392.83     17.87 o 
  -3  10   4       26.02       31.15      4.52 o 
  -2  10   4       12.79       14.62      4.70 o 
  -1  10   4       75.45       75.70      6.41 o 
   0  10   4      372.37      358.90      8.24 o 
   3  10   4       25.60       31.01      5.97 o 
   4  10   4      386.23      396.85      9.58 o 
   5  10   4       24.74       25.33      6.71 o 
   6  10   4        9.05       11.50      3.71 o 
   7  10   4       21.62       19.68      3.70 o 
  -6  11   4       43.55       43.65      4.48 o 
  -5  11   4       89.20       84.71      7.76 o 
  -4  11   4      166.72      166.68      5.75 o 
  -3  11   4       17.17       20.97      4.80 o 
  -2  11   4      115.71      116.72      5.86 o 
  -1  11   4      259.05      256.50      8.36 o 
   0  11   4       11.87       10.18      5.95 o 
   1  11   4      266.49      261.66      8.45 o 
   3  11   4       19.36       21.65      6.25 o 
   4  11   4      165.87      179.05      6.57 o 
   5  11   4       87.89       84.45      5.35 o 
   6  11   4       44.17       43.33      7.52 o 
  -5  12   4       33.23       29.15      5.06 o 
  -4  12   4       63.99       62.96      4.81 o 
  -3  12   4       62.37       63.94      4.49 o 
  -2  12   4       37.22       46.24      6.25 o 
  -1  12   4      179.63      165.69      7.49 o 
   0  12   4       24.06       23.00      6.48 o 
   1  12   4      182.46      165.15      7.54 o 
   2  12   4       35.11       34.17      6.34 o 
   3  12   4       59.19       61.20      6.71 o 
   4  12   4       63.78       58.97      7.31 o 
   5  12   4       32.05       34.70      7.36 o 
  -4  13   4       13.48       14.59      5.52 o 
  -3  13   4      245.67      255.29      7.68 o 
  -2  13   4      106.77      122.99      7.87 o 
  -1  13   4        8.87        7.98      6.56 o 
   0  13   4        0.12       -0.53      6.56 o 
   1  13   4        9.53       15.39      4.76 o 
   2  13   4      107.55      119.90      5.63 o 
   3  13   4      242.28      252.44      9.65 o 
   4  13   4       13.37       19.89      7.29 o 
  -2  14   4       65.33       69.14      9.16 o 
  -1  14   4      147.78      150.02      8.44 o 
   0  14   4       12.97       13.91      6.99 o 
   1  14   4      152.07      160.06      6.18 o 
   2  14   4       64.07       74.53      6.18 o 
   1   0   5     3166.93     3221.09     64.17 o 
   2   0   5       94.11      112.36      4.74 o 
   3   0   5       67.07       67.56      3.11 o 
   4   0   5       22.96       25.05      2.99 o 
   5   0   5        2.80        1.20      2.88 o 
   6   0   5       72.56       79.02      3.39 o 
   7   0   5      369.14      376.45     18.52 o 
   8   0   5       36.65       32.44      3.09 o 
   9   0   5        0.64        3.67      2.66 o 
  10   0   5       33.04       30.63      3.76 o 
 -10   1   5       28.07       25.03      3.76 o 
  -9   1   5       25.97       28.00      3.30 o 
  -8   1   5        4.97        7.39      2.60 o 
  -7   1   5       78.20       70.55      5.64 o 
  -6   1   5       89.02       83.90      2.96 o 
  -5   1   5       61.99       65.06      3.79 o 
  -4   1   5      230.68      226.49      4.04 o 
  -3   1   5      196.18      178.51      3.93 o 
  -2   1   5     1290.53     1346.97     11.23 o 
  -1   1   5     3192.55     3215.31     99.75 o 
   0   1   5      600.10      589.73     13.13 o 
   1   1   5     3225.21     3289.49     29.68 o 
   2   1   5     1272.59     1240.86     20.82 o 
   3   1   5      198.56      186.63      3.70 o 
   4   1   5      226.55      223.04      3.72 o 
   5   1   5       64.00       64.62      2.98 o 
   6   1   5       93.29       87.99      3.02 o 
   7   1   5       76.41       72.26      2.88 o 
   8   1   5        4.76        7.60      2.89 o 
   9   1   5       26.97       23.47      2.97 o 
  10   1   5       27.98       29.90      3.96 o 
 -10   2   5       46.23       45.57      3.65 o 
  -9   2   5       82.88       73.53      4.04 o 
  -8   2   5      289.66      276.26      7.99 o 
  -7   2   5      412.19      418.83     10.93 o 
  -6   2   5      108.82      105.30      3.73 o 
  -5   2   5      424.86      417.99      5.58 o 
  -4   2   5      757.03      766.64     12.64 o 
  -3   2   5      218.52      240.89      4.11 o 
  -2   2   5     1056.00     1091.26     10.27 o 
  -1   2   5      270.05      287.86      5.95 o 
   0   2   5      246.34      205.07      9.06 o 
   1   2   5      265.30      265.60      8.51 o 
   2   2   5     1018.54     1002.56      9.56 o 
   3   2   5      210.22      220.76      6.83 o 
   4   2   5      762.23      725.08      7.85 o 
   5   2   5      428.01      425.71     11.30 o 
   6   2   5      110.04      110.40      4.08 o 
   7   2   5      412.83      425.05      9.42 o 
   8   2   5      288.58      285.22     10.08 o 
   9   2   5       83.07       76.08      3.59 o 
  10   2   5       45.26       46.03      4.73 o 
 -10   3   5        8.08        7.01      3.46 o 
  -9   3   5        4.35        4.58      4.30 o 
  -8   3   5       62.10       67.04      3.35 o 
  -7   3   5      166.32      172.78      4.12 o 
  -6   3   5      263.46      270.66      4.54 o 
  -5   3   5      112.51      126.25      3.81 o 
  -4   3   5       99.21      100.75      4.41 o 
  -3   3   5      111.74      132.87      3.94 o 
  -2   3   5      977.55     1003.72     31.75 o 
  -1   3   5      311.98      330.20      6.61 o 
   0   3   5      262.21      299.13     11.29 o 
   1   3   5      308.98      326.49     10.38 o 
   2   3   5      992.77      965.16     26.80 o 
   3   3   5      113.60      129.15      4.58 o 
   4   3   5      108.94      108.10      3.26 o 
   5   3   5      116.10      132.32      3.23 o 
   6   3   5      253.30      265.74      8.75 o 
   7   3   5      163.60      171.91      3.75 o 
   8   3   5       60.81       67.40      3.28 o 
   9   3   5        4.52        6.57      3.52 o 
  10   3   5        8.33        7.45      3.34 o 
 -10   4   5        2.18        1.38      4.12 o 
  -9   4   5       22.75       23.24      3.82 o 
  -8   4   5       36.55       37.82      4.17 o 
  -7   4   5       22.78       22.85      3.41 o 
  -6   4   5       28.43       27.44      3.32 o 
  -5   4   5       62.17       67.06      3.55 o 
  -4   4   5      211.85      214.43      3.86 o 
  -3   4   5      324.49      349.51      5.18 o 
  -2   4   5      189.24      192.59      4.92 o 
  -1   4   5      345.05      391.31     10.11 o 
   0   4   5      994.10     1014.48     23.08 o 
   1   4   5      342.53      343.06     12.04 o 
   2   4   5      200.23      191.62      4.91 o 
   3   4   5      315.61      308.43     13.36 o 
   4   4   5      216.24      207.27      3.65 o 
   5   4   5       64.88       66.23      3.01 o 
   6   4   5       27.83       27.47      2.84 o 
   7   4   5       23.70       28.27      2.63 o 
   8   4   5       37.86       37.47      3.18 o 
   9   4   5       22.62       25.31      2.96 o 
  10   4   5        2.43        3.12      2.98 o 
  -9   5   5        7.38        9.91      3.78 o 
  -8   5   5       47.44       47.03      3.36 o 
  -7   5   5       10.83        9.17      3.44 o 
  -6   5   5       12.72       11.44      2.81 o 
  -5   5   5       44.48       46.30      2.96 o 
  -4   5   5      119.06      126.32      3.81 o 
  -3   5   5       72.70       82.38      3.72 o 
  -2   5   5     1044.43     1068.02     31.42 o 
  -1   5   5     1829.15     1996.12     15.54 o 
   0   5   5       98.87       80.98     12.96 o 
   1   5   5     1826.96     1814.83     29.49 o 
   2   5   5     1051.21      960.11     17.09 o 
   3   5   5       65.80       74.52      5.58 o 
   4   5   5      115.19      117.62      5.30 o 
   5   5   5       43.67       45.31      2.82 o 
   6   5   5       14.66       12.66      3.36 o 
   7   5   5       10.56       11.17      2.50 o 
   8   5   5       48.58       49.00      2.81 o 
   9   5   5        7.10        7.26      3.20 o 
  -9   6   5        0.17        0.17      3.97 o 
  -8   6   5       84.07       85.75      4.12 o 
  -7   6   5      246.31      249.14      4.79 o 
  -6   6   5       12.42       12.83      2.93 o 
  -5   6   5      291.03      293.69      5.87 o 
  -4   6   5       96.30       99.30      3.49 o 
  -3   6   5       37.75       45.44      3.51 o 
  -2   6   5       93.89       98.68      4.43 o 
  -1   6   5       30.39       37.26      4.59 o 
   0   6   5        8.70        5.22      3.56 o 
   1   6   5       33.17       37.28      8.30 o 
   2   6   5       95.97       96.21      7.52 o 
   3   6   5       34.32       37.49      3.23 o 
   4   6   5       93.37       94.55      4.07 o 
   5   6   5      291.41      302.39      9.41 o 
   6   6   5       12.50       14.23      3.28 o 
   7   6   5      246.36      249.30      3.72 o 
   8   6   5       84.76       92.48      4.17 o 
   9   6   5        0.18        1.23      3.73 o 
  -9   7   5       20.78       18.27      4.21 o 
  -8   7   5        9.87       15.61      3.09 o 
  -7   7   5       47.38       48.24      3.41 o 
  -6   7   5      173.17      174.37      5.39 o 
  -5   7   5      181.61      188.42      4.54 o 
  -4   7   5       28.54       30.39      3.54 o 
  -3   7   5       28.86       24.40      3.46 o 
  -2   7   5        6.54        8.59      3.56 o 
  -1   7   5      512.08      492.43      8.70 o 
   0   7   5       74.32       73.73      5.72 o 
   2   7   5        7.22        8.42      5.36 o 
   3   7   5       28.66       23.58      5.67 o 
   4   7   5       30.45       31.06      2.90 o 
   5   7   5      181.03      189.23     10.14 o 
   6   7   5      174.46      183.56      6.70 o 
   7   7   5       47.11       47.39      3.24 o 
   8   7   5        9.69       12.10      3.01 o 
   9   7   5       21.32       17.36      3.19 o 
  -8   8   5        1.74        4.91      3.40 o 
  -7   8   5       33.99       35.15      3.43 o 
  -6   8   5       23.35       25.05      3.66 o 
  -5   8   5       11.43       13.31      3.45 o 
  -4   8   5        9.47        9.98      3.48 o 
  -3   8   5      169.33      175.95      5.49 o 
  -2   8   5      212.44      193.36      5.91 o 
  -1   8   5      167.65      168.15      6.71 o 
   0   8   5      363.82      365.92      8.47 o 
   4   8   5        8.92        8.47      3.94 o 
   5   8   5       12.80       15.59      2.94 o 
   6   8   5       22.80       22.41      3.21 o 
   7   8   5       32.14       31.21      3.23 o 
   8   8   5        1.94        3.39      3.34 o 
  -8   9   5        4.68        4.50      4.14 o 
  -7   9   5       18.03       18.34      3.43 o 
  -6   9   5       50.45       52.93      3.75 o 
  -5   9   5       23.58       20.22      3.83 o 
  -4   9   5       15.43       15.52      4.05 o 
  -3   9   5       17.55       14.25      4.37 o 
  -2   9   5      675.36      649.72      9.70 o 
  -1   9   5       49.57       57.95      4.62 o 
   0   9   5       27.52       32.21      5.47 o 
   4   9   5       14.11       25.61      5.77 o 
   5   9   5       22.47       20.47      4.45 o 
   6   9   5       50.38       54.48      3.21 o 
   7   9   5       18.05       20.50      3.98 o 
   8   9   5        4.55        3.93      3.17 o 
  -7  10   5        1.09       -0.07      3.44 o 
  -6  10   5       10.40       12.67      3.54 o 
  -5  10   5        0.47       -0.86      3.29 o 
  -4  10   5       31.87       33.72      4.86 o 
  -3  10   5       12.20       14.34      4.53 o 
  -2  10   5      222.09      257.76      6.84 o 
  -1  10   5      180.56      174.19      6.13 o 
   0  10   5      303.12      318.02      7.65 o 
   1  10   5      178.36      154.16      7.15 o 
   3  10   5       11.20       16.87      5.88 o 
   4  10   5       32.02       37.80      6.87 o 
   5  10   5        0.61        3.00      4.06 o 
   6  10   5       10.36       11.95      6.69 o 
   7  10   5        1.17        3.19      5.14 o 
  -6  11   5      272.47      269.04     17.52 o 
  -5  11   5      114.32      117.08      8.40 o 
  -4  11   5       11.44       13.93      4.42 o 
  -3  11   5      129.89      124.51      5.07 o 
  -2  11   5        6.40        6.88      6.14 o 
  -1  11   5       26.76       37.06      6.04 o 
   0  11   5        0.22        2.29      5.84 o 
   1  11   5       23.41       25.34      6.34 o 
   3  11   5      130.11      124.75      7.43 o 
   4  11   5        9.48        9.32      4.57 o 
   5  11   5      114.89      120.47      6.04 o 
   6  11   5      272.59      267.57      9.42 o 
  -5  12   5       33.20       35.44      5.76 o 
  -4  12   5       55.51       58.24      5.86 o 
  -3  12   5       54.71       60.76      6.49 o 
  -2  12   5       32.92       40.61      6.48 o 
  -1  12   5       85.19       80.13      6.58 o 
   0  12   5       81.90       72.78      6.53 o 
   1  12   5       82.56       76.10      6.85 o 
   3  12   5       57.55       62.57      6.65 o 
   4  12   5       56.90       68.34      7.29 o 
   5  12   5       35.86       36.32      7.31 o 
  -4  13   5        6.84       12.06      5.84 o 
  -3  13   5       23.35       18.16      7.04 o 
  -2  13   5       28.21       32.49      7.01 o 
  -1  13   5      281.33      290.05      9.72 o 
   0  13   5      110.78      114.20      7.84 o 
   1  13   5      277.00      280.42      8.02 o 
   2  13   5       27.21       31.12      4.29 o 
   3  13   5       25.12       24.81      7.17 o 
   4  13   5        6.45       14.66      7.54 o 
  -1  14   5      116.04      112.38      8.39 o 
   0  14   5      113.81      119.88      8.32 o 
   1  14   5      117.83      101.70      7.91 o 
   0   0   6     3229.44     3663.91     34.05 o 
   1   0   6     2056.78     2172.46     21.85 o 
   2   0   6        0.57       -0.52      2.65 o 
   3   0   6      131.48      119.69      3.51 o 
   4   0   6      315.95      322.84      7.79 o 
   5   0   6      120.88      115.97      4.75 o 
   6   0   6        0.07        2.00      2.38 o 
   7   0   6       74.16       70.15      3.07 o 
   8   0   6       12.44       12.44      2.64 o 
   9   0   6       71.64       70.13      3.47 o 
  10   0   6        0.12        0.66      3.84 o 
 -10   1   6       56.94       53.48      3.75 o 
  -9   1   6       69.59       66.99      3.60 o 
  -8   1   6       56.12       55.00      3.30 o 
  -7   1   6       91.61       85.60      4.28 o 
  -6   1   6      194.04      202.04      5.94 o 
  -5   1   6      324.36      303.02      5.04 o 
  -4   1   6       34.38       31.00      2.98 o 
  -3   1   6     2071.44     2159.98     23.73 o 
  -2   1   6      552.32      577.31     13.62 o 
  -1   1   6      159.46      193.80      6.66 o 
   0   1   6       11.73       22.14      4.10 o 
   1   1   6      164.13      187.11      6.86 o 
   2   1   6      540.82      541.14     15.84 o 
   3   1   6     2048.51     1984.49     12.58 o 
   4   1   6       32.94       31.14      3.02 o 
   5   1   6      323.82      317.21     10.50 o 
   6   1   6      193.75      193.86      3.83 o 
   7   1   6       94.66       90.38      3.98 o 
   8   1   6       56.72       57.74      3.25 o 
   9   1   6       69.84       69.09      3.24 o 
  10   1   6       57.67       57.36      3.62 o 
 -10   2   6        0.58        1.58      2.83 o 
  -9   2   6       44.28       44.99      3.93 o 
  -8   2   6      154.92      157.85      3.93 o 
  -7   2   6       64.24       60.96      2.94 o 
  -6   2   6      298.12      288.19      5.36 o 
  -5   2   6      312.21      316.38      6.01 o 
  -4   2   6       52.07       50.36      3.14 o 
  -3   2   6      268.40      266.76      6.47 o 
  -2   2   6      391.89      404.58      7.71 o 
  -1   2   6      248.17      252.17      6.83 o 
   0   2   6        0.28        0.53      3.57 o 
   1   2   6      233.01      240.63      8.54 o 
   2   2   6      406.99      396.43      6.39 o 
   3   2   6      263.32      263.09      5.25 o 
   4   2   6       51.98       46.78      3.43 o 
   5   2   6      310.86      313.74     14.73 o 
   6   2   6      287.69      288.44     13.58 o 
   7   2   6       63.70       64.49      3.15 o 
   8   2   6      154.37      160.88     12.74 o 
   9   2   6       43.65       42.45      3.48 o 
  10   2   6        0.60        3.14      3.97 o 
 -10   3   6       23.65       23.28      4.13 o 
  -9   3   6       92.68       90.92      3.71 o 
  -8   3   6        3.20        2.96      3.45 o 
  -7   3   6       32.95       31.79      3.06 o 
  -6   3   6       65.72       65.86      3.53 o 
  -5   3   6      173.07      173.69      4.08 o 
  -4   3   6       32.06       32.21      2.75 o 
  -3   3   6      113.58      113.99      3.19 o 
  -2   3   6     1144.42     1206.91      8.97 o 
  -1   3   6       32.25       39.50      5.14 o 
   0   3   6     1785.80     1836.40     59.87 o 
   1   3   6       33.06       41.09      5.45 o 
   2   3   6     1154.50     1230.19     47.60 o 
   3   3   6      113.69      114.06      4.26 o 
   4   3   6       28.93       28.26      2.93 o 
   5   3   6      173.84      168.30      3.62 o 
   6   3   6       66.02       68.34      3.00 o 
   7   3   6       32.75       32.86      2.90 o 
   8   3   6        2.82        2.62      2.67 o 
   9   3   6       92.77       89.61      7.49 o 
  10   3   6       22.88       21.78      3.55 o 
  -9   4   6       17.46       18.90      3.88 o 
  -8   4   6       11.72       12.06      2.62 o 
  -7   4   6       49.89       45.67      3.31 o 
  -6   4   6      402.44      395.25     11.52 o 
  -5   4   6       43.61       40.42      3.12 o 
  -4   4   6      822.87      864.57     11.92 o 
  -3   4   6       89.46       91.52      4.13 o 
  -2   4   6      176.26      185.74      4.12 o 
  -1   4   6      255.94      246.31      8.73 o 
   0   4   6       25.21       28.35      3.86 o 
   1   4   6      264.12      251.84      9.41 o 
   2   4   6      165.59      163.08      7.46 o 
   3   4   6       87.84       83.48      5.35 o 
   4   4   6      822.83      808.87      7.98 o 
   5   4   6       42.46       44.33      3.31 o 
   6   4   6      411.81      403.15     12.84 o 
   7   4   6       49.99       50.27      3.12 o 
   8   4   6       11.97       11.07      2.71 o 
   9   4   6       17.24       18.70      3.74 o 
  -9   5   6       14.22       16.07      3.46 o 
  -8   5   6       11.94       11.53      3.06 o 
  -7   5   6       14.45       15.93      2.58 o 
  -6   5   6       15.76       14.16      3.41 o 
  -5   5   6      220.65      225.56      4.53 o 
  -4   5   6       79.15       78.08      3.73 o 
  -3   5   6      121.26      130.41      4.05 o 
  -2   5   6      388.11      379.93      9.90 o 
  -1   5   6      120.32      118.96      4.22 o 
   0   5   6      736.02      758.21     24.93 o 
   1   5   6      122.89      118.77      8.81 o 
   2   5   6      397.90      348.19     10.74 o 
   3   5   6      126.42      130.19      4.16 o 
   4   5   6       81.63       81.54      3.28 o 
   5   5   6      212.41      217.24      9.97 o 
   6   5   6       16.17       16.29      2.94 o 
   7   5   6       13.91       16.07      2.89 o 
   8   5   6       11.60        9.65      3.20 o 
   9   5   6       14.82       18.12      3.46 o 
  -9   6   6       32.91       34.98      4.22 o 
  -8   6   6       16.90       18.29      3.28 o 
  -7   6   6        0.47        4.57      3.05 o 
  -6   6   6       71.49       69.07      3.85 o 
  -5   6   6       32.98       37.74      3.50 o 
  -4   6   6      102.09      104.29      4.24 o 
  -3   6   6      617.16      621.80     12.58 o 
  -2   6   6       62.66       69.01      3.81 o 
  -1   6   6      251.93      250.51      7.25 o 
   0   6   6      545.34      518.22      9.50 o 
   1   6   6      242.36      224.02     12.39 o 
   2   6   6       60.92       65.25      6.90 o 
   3   6   6      615.83      582.37     12.55 o 
   4   6   6       99.64      105.25      6.25 o 
   5   6   6       34.26       33.64      3.40 o 
   6   6   6       72.05       74.44      3.08 o 
   7   6   6        0.43        2.65      3.06 o 
   8   6   6       16.86       13.30      3.14 o 
   9   6   6       33.70       31.50      4.01 o 
  -8   7   6       49.84       47.34      4.10 o 
  -7   7   6       14.91       15.15      3.15 o 
  -6   7   6       17.13       18.92      3.08 o 
  -5   7   6      145.83      137.68      3.86 o 
  -4   7   6       80.83       83.26      4.04 o 
  -3   7   6      249.64      259.21      4.96 o 
  -2   7   6      125.73      130.91      5.15 o 
  -1   7   6      178.99      179.40      5.46 o 
   0   7   6      115.87       88.04      5.62 o 
   2   7   6      131.08      131.69      9.06 o 
   3   7   6      250.90      244.80      9.56 o 
   4   7   6       80.74       83.81      8.77 o 
   5   7   6      152.01      136.87      4.05 o 
   6   7   6       17.41       19.69      3.02 o 
   7   7   6       15.21       13.04      2.87 o 
   8   7   6       49.68       48.07      3.34 o 
  -8   8   6        9.28        9.57      4.06 o 
  -7   8   6       15.94       17.10      3.54 o 
  -6   8   6        2.92        2.00      3.15 o 
  -5   8   6       84.53       78.10      3.75 o 
  -4   8   6      270.83      274.71      5.37 o 
  -3   8   6      221.64      238.53      5.94 o 
  -2   8   6       33.18       41.71      4.42 o 
  -1   8   6      209.43      220.29      7.16 o 
   0   8   6       18.35       15.25      5.24 o 
   3   8   6      221.25      243.63     10.46 o 
   4   8   6      272.41      291.55     15.48 o 
   5   8   6       84.53       83.18      4.46 o 
   6   8   6        2.10        1.82      2.94 o 
   7   8   6       15.70       18.88      3.08 o 
   8   8   6        9.17       12.05      3.44 o 
  -7   9   6        6.46        9.81      4.03 o 
  -6   9   6        4.10        3.50      3.28 o 
  -5   9   6        9.76       11.34      3.73 o 
  -4   9   6       65.44       64.72      4.16 o 
  -3   9   6      174.71      167.11      4.91 o 
  -2   9   6      129.81      127.16      6.08 o 
  -1   9   6      135.35      113.54      5.05 o 
   0   9   6      470.53      441.94      9.20 o 
   4   9   6       63.50       73.87      4.94 o 
   5   9   6       10.22       12.10      4.31 o 
   6   9   6        4.11        3.64      3.68 o 
   7   9   6        6.62       11.01      3.98 o 
  -7  10   6       16.28       12.77      3.64 o 
  -6  10   6        5.66        9.90      4.17 o 
  -5  10   6        0.36        2.91      3.42 o 
  -4  10   6      370.85      398.28     19.78 o 
  -3  10   6       62.39       60.52      4.34 o 
  -2  10   6        1.41        1.41      3.71 o 
  -1  10   6       94.02       82.94      6.36 o 
   0  10   6       78.30       60.46      6.09 o 
   1  10   6       93.26       80.10      6.27 o 
   4  10   6      363.07      384.03      8.29 o 
   5  10   6        0.43        1.08      6.16 o 
   6  10   6        4.99        9.41      6.78 o 
   7  10   6       16.53       11.45      4.82 o 
  -6  11   6       12.46       15.20      5.09 o 
  -5  11   6       44.99       37.26      5.00 o 
  -4  11   6       50.00       51.99      5.17 o 
  -3  11   6       65.00       74.59      5.71 o 
  -2  11   6       42.85       45.10      6.21 o 
  -1  11   6       13.70       16.84      6.04 o 
   0  11   6      134.09      140.65      7.29 o 
   1  11   6       14.33       16.78      6.37 o 
   3  11   6       66.45       84.76      6.94 o 
   4  11   6       49.75       47.13      6.55 o 
   5  11   6       43.50       36.04      7.32 o 
   6  11   6       12.88       17.91      7.38 o 
  -5  12   6       15.68       16.92      4.57 o 
  -4  12   6       65.64       69.35      6.13 o 
  -3  12   6      112.06      119.78      5.74 o 
  -2  12   6       68.53       65.75      6.55 o 
  -1  12   6      219.24      222.35      6.78 o 
   0  12   6       16.24       20.28      6.04 o 
   1  12   6      227.43      225.90      8.11 o 
   2  12   6       68.35       60.51      6.87 o 
   3  12   6      114.17      136.92      7.95 o 
   4  12   6       66.33       64.97      7.17 o 
   5  12   6       14.94       14.17      6.97 o 
  -3  13   6       26.14       27.85      5.26 o 
  -2  13   6        3.46        7.94      6.55 o 
  -1  13   6       52.57       47.62      6.90 o 
   0  13   6        7.17       12.72      6.55 o 
   1  13   6       50.59       48.91      7.18 o 
   2  13   6        3.45        3.04      6.90 o 
   3  13   6       25.00       25.27      7.34 o 
   1   0   7        1.42        0.42      3.94 o 
   2   0   7       63.23       85.81      4.21 o 
   3   0   7        6.66        6.01      2.82 o 
   4   0   7      232.46      224.84      8.65 o 
   5   0   7      494.87      513.81     12.49 o 
   6   0   7       39.11       38.43      2.88 o 
   7   0   7      177.01      175.16      3.57 o 
   8   0   7       14.11       16.66      2.99 o 
   9   0   7        3.57        6.67      3.62 o 
  -9   1   7       30.25       27.47      3.16 o 
  -8   1   7        6.19        6.48      2.71 o 
  -7   1   7       23.17       23.61      2.68 o 
  -6   1   7       45.50       43.46      3.91 o 
  -5   1   7        0.05        1.52      2.49 o 
  -4   1   7       99.57      107.58      3.18 o 
  -3   1   7      422.16      433.86      9.33 o 
  -2   1   7      149.46      176.88      4.49 o 
  -1   1   7      587.47      615.44     10.70 o 
   0   1   7     1031.81     1133.56     10.86 o 
   1   1   7      571.13      583.54     11.05 o 
   2   1   7      143.69      152.84     15.74 o 
   3   1   7      412.91      405.23      5.59 o 
   4   1   7       94.60       93.58      3.33 o 
   5   1   7        0.11        0.95      2.18 o 
   6   1   7       47.57       50.68      2.77 o 
   7   1   7       22.93       24.10      3.41 o 
   8   1   7        5.71        7.50      2.99 o 
   9   1   7       29.73       30.93      3.25 o 
  -9   2   7       82.61       81.36      4.15 o 
  -8   2   7       27.86       27.76      2.86 o 
  -7   2   7       94.86       99.48      3.31 o 
  -6   2   7      119.85      127.18      3.78 o 
  -5   2   7      425.04      424.99     14.41 o 
  -4   2   7        6.20       10.01      2.85 o 
  -3   2   7      311.15      336.25      7.19 o 
  -2   2   7      152.08      143.61      4.65 o 
  -1   2   7      306.06      315.95      8.03 o 
   0   2   7     1941.46     1777.92    167.15 o 
   1   2   7      305.53      338.35      9.11 o 
   2   2   7      158.57      141.71      6.56 o 
   3   2   7      321.58      330.51      5.29 o 
   4   2   7        4.83        7.15      2.88 o 
   5   2   7      413.88      420.95     15.62 o 
   6   2   7      119.16      118.15      3.13 o 
   7   2   7       93.63       93.03      4.09 o 
   8   2   7       26.83       29.35      3.41 o 
   9   2   7       83.39       75.69      3.67 o 
  -9   3   7       47.93       43.26      3.87 o 
  -8   3   7       12.48       10.56      2.77 o 
  -7   3   7       44.33       39.30      3.60 o 
  -6   3   7      191.42      199.84      3.81 o 
  -5   3   7      379.89      390.52      5.17 o 
  -4   3   7      997.87     1027.60     12.23 o 
  -3   3   7        1.50        5.69      2.97 o 
  -2   3   7      164.83      169.65      4.43 o 
  -1   3   7      414.48      430.84      9.65 o 
   0   3   7       31.52       27.38      3.23 o 
   1   3   7      416.79      419.45     10.08 o 
   2   3   7      158.56      170.45      7.16 o 
   3   3   7        1.22        4.72      3.49 o 
   4   3   7      994.61     1003.37     31.19 o 
   5   3   7      375.79      362.43      7.18 o 
   6   3   7      196.70      199.66      7.45 o 
   7   3   7       44.83       44.79      3.13 o 
   8   3   7       13.03        7.75      3.16 o 
   9   3   7       48.29       44.62      3.51 o 
  -9   4   7       45.25       46.50      3.47 o 
  -8   4   7       82.12       74.40      4.24 o 
  -7   4   7       13.25        9.16      2.90 o 
  -6   4   7        4.07        8.08      3.31 o 
  -5   4   7       10.02       10.15      3.33 o 
  -4   4   7       52.69       52.49      3.09 o 
  -3   4   7      308.89      307.27     10.05 o 
  -2   4   7      311.18      322.93      5.81 o 
  -1   4   7      132.06      123.38      4.83 o 
   0   4   7     1558.51     1510.58     17.84 o 
   1   4   7      134.98      125.88      7.33 o 
   2   4   7      320.91      291.31      9.18 o 
   3   4   7      305.32      289.97      5.44 o 
   4   4   7       55.53       54.36      4.80 o 
   5   4   7       11.27       12.87      2.92 o 
   6   4   7        4.04        7.23      3.20 o 
   7   4   7       12.38       12.83      3.35 o 
   8   4   7       83.05       74.09      3.90 o 
   9   4   7       44.56       41.62      3.65 o 
  -9   5   7        9.82       12.59      3.59 o 
  -8   5   7       51.26       50.58      3.53 o 
  -7   5   7       71.19       68.39      3.22 o 
  -6   5   7      106.49      104.42      3.96 o 
  -5   5   7       10.67       13.29      3.30 o 
  -4   5   7      138.98      142.83      3.87 o 
  -3   5   7      136.71      137.35      4.86 o 
  -2   5   7      227.09      229.72      4.62 o 
  -1   5   7      622.64      606.10      7.55 o 
   0   5   7      286.36      275.41      6.34 o 
   1   5   7      606.34      554.06     14.71 o 
   2   5   7      233.14      210.26      8.86 o 
   3   5   7      131.55      118.97      7.33 o 
   4   5   7      145.42      156.70      7.02 o 
   5   5   7       10.67       11.98      3.21 o 
   6   5   7      101.66       98.22      4.59 o 
   7   5   7       71.44       68.87      4.44 o 
   8   5   7       51.56       52.54      3.81 o 
   9   5   7        9.34       14.47      3.94 o 
  -8   6   7       50.78       49.85      3.63 o 
  -7   6   7        6.38        7.43      2.71 o 
  -6   6   7       25.23       27.49      3.70 o 
  -5   6   7      276.81      282.79      5.81 o 
  -4   6   7      463.15      473.80      9.94 o 
  -3   6   7      392.53      375.25      5.44 o 
  -2   6   7      181.99      183.26      4.49 o 
  -1   6   7      120.83      119.09      4.69 o 
   0   6   7      504.53      419.68     35.58 o 
   1   6   7      116.33      107.66      9.31 o 
   2   6   7      179.49      167.56      8.45 o 
   3   6   7      394.66      383.26     10.97 o 
   4   6   7      467.69      488.69     28.38 o 
   5   6   7      282.61      277.28      9.79 o 
   6   6   7       24.96       25.96      2.77 o 
   7   6   7        6.92        8.14      3.20 o 
   8   6   7       50.81       49.85      3.34 o 
  -8   7   7       16.15       16.71      3.91 o 
  -7   7   7       47.77       44.86      4.01 o 
  -6   7   7      277.83      285.18      4.89 o 
  -5   7   7      150.73      154.57      4.61 o 
  -4   7   7        1.42        0.40      2.89 o 
  -3   7   7       82.71       81.55      3.73 o 
  -2   7   7      262.10      259.49      6.21 o 
  -1   7   7      589.31      564.74      9.87 o 
   0   7   7       22.37       30.60      4.15 o 
   1   7   7      590.23      596.76     22.89 o 
   2   7   7      257.40      256.73     11.44 o 
   3   7   7       89.08       74.10      7.04 o 
   4   7   7        1.12        2.21      4.36 o 
   5   7   7      152.60      164.92      4.22 o 
   6   7   7      279.01      275.72     11.99 o 
   7   7   7       48.65       47.65      3.23 o 
   8   7   7       15.53       14.85      3.60 o 
  -8   8   7       13.63       11.73      4.23 o 
  -7   8   7        5.06        4.23      3.44 o 
  -6   8   7       22.14       21.25      3.33 o 
  -5   8   7      199.01      197.00      5.48 o 
  -4   8   7       18.05       15.05      3.43 o 
  -3   8   7      140.37      137.31      5.51 o 
  -2   8   7      250.89      271.67      6.49 o 
  -1   8   7       73.74       61.21      5.81 o 
   0   8   7       82.32       78.53      6.13 o 
   2   8   7      245.27      282.01     12.74 o 
   3   8   7      147.08      139.15      7.97 o 
   4   8   7       18.66       16.49      3.28 o 
   5   8   7      194.82      201.44      5.11 o 
   6   8   7       21.69       18.36      3.03 o 
   7   8   7        4.36       -0.09      3.42 o 
   8   8   7       13.57       13.60      3.51 o 
  -7   9   7       32.77       32.19      4.52 o 
  -6   9   7      209.24      196.63      8.86 o 
  -5   9   7       49.33       48.38      4.23 o 
  -4   9   7       22.83       19.75      4.33 o 
  -3   9   7      141.21      141.64      6.40 o 
  -2   9   7       53.27       55.20      4.54 o 
  -1   9   7      118.69      106.53      4.91 o 
   0   9   7       14.59       13.22      3.92 o 
   1   9   7      117.95       97.84      6.00 o 
   4   9   7       21.13       23.93      3.60 o 
   5   9   7       49.03       52.99      5.36 o 
   6   9   7      207.23      211.48      6.11 o 
   7   9   7       32.21       32.20      3.71 o 
  -6  10   7       15.04       18.64      4.40 o 
  -5  10   7       15.83       22.82      3.99 o 
  -4  10   7       10.69        9.95      4.79 o 
  -3  10   7       71.80       67.64      4.58 o 
  -2  10   7      280.78      285.98      8.43 o 
  -1  10   7        1.19        7.36      5.72 o 
   0  10   7      226.81      212.49      6.33 o 
   1  10   7        1.00        3.56      5.36 o 
   4  10   7       11.98        2.01      6.41 o 
   5  10   7       16.26       17.93      6.56 o 
   6  10   7       14.86       20.72      7.09 o 
  -5  11   7       25.08       24.71      4.42 o 
  -4  11   7       43.13       42.83      5.66 o 
  -3  11   7       11.13       20.65      6.21 o 
  -2  11   7      104.08      100.14      5.26 o 
  -1  11   7      149.54      132.85      7.06 o 
   0  11   7       86.81       82.23      6.74 o 
   1  11   7      145.88      141.63      7.29 o 
   4  11   7       45.16       48.98      7.06 o 
   5  11   7       24.34       21.64      7.13 o 
  -4  12   7        4.31        5.70      5.89 o 
  -3  12   7      172.35      174.26      7.96 o 
  -2  12   7       28.13       37.47      6.53 o 
  -1  12   7       50.73       57.93      6.53 o 
   0  12   7       13.79       26.56      6.34 o 
   1  12   7       51.91       51.12      5.05 o 
   2  12   7       28.40       20.93      6.74 o 
   3  12   7      171.17      181.95      8.19 o 
   4  12   7        4.00       11.93      6.95 o 
  -2  13   7       50.02       55.42      7.20 o 
  -1  13   7       77.39       86.83      5.60 o 
   0  13   7        1.14        8.03      6.33 o 
   1  13   7       80.33       88.30      7.63 o 
   2  13   7       49.25       47.34      7.38 o 
   0   0   8      878.05      826.69     12.76 o 
   1   0   8      115.60       97.48      5.92 o 
   2   0   8        0.05        4.02      4.73 o 
   3   0   8      255.68      268.70     18.76 o 
   4   0   8        2.43        3.77      2.51 o 
   5   0   8      258.40      254.16      3.99 o 
   6   0   8        2.25        1.48      3.18 o 
   7   0   8        7.84        8.34      2.95 o 
   8   0   8       35.93       27.85      3.23 o 
   9   0   8        0.07       -1.67      3.31 o 
  -9   1   8       31.88       33.71      3.84 o 
  -8   1   8       51.09       62.09      4.16 o 
  -7   1   8      136.55      144.89      4.38 o 
  -6   1   8       20.58       20.68      2.91 o 
  -5   1   8       26.52       27.81      2.75 o 
  -4   1   8       36.47       37.22      3.22 o 
  -3   1   8       64.16       63.54      3.35 o 
  -2   1   8      176.30      173.53     11.85 o 
  -1   1   8       25.00       25.40      3.90 o 
   0   1   8       13.54       10.77      3.63 o 
   1   1   8       24.14       27.52      3.88 o 
   2   1   8      180.93      179.01      6.82 o 
   3   1   8       63.52       58.45      4.63 o 
   4   1   8       33.57       33.00      2.99 o 
   5   1   8       30.00       33.14      2.72 o 
   6   1   8       20.33       21.24      2.93 o 
   7   1   8      137.22      140.16      5.70 o 
   8   1   8       50.06       50.59      3.36 o 
   9   1   8       32.19       32.86      3.27 o 
  -9   2   8        7.32       10.03      3.81 o 
  -8   2   8       98.61      104.45      4.67 o 
  -7   2   8      218.31      217.99      6.67 o 
  -6   2   8      102.92      103.62      5.75 o 
  -5   2   8       44.11       48.91      3.08 o 
  -4   2   8        0.59        2.01      2.62 o 
  -3   2   8       74.65       79.11      3.42 o 
  -2   2   8      516.79      532.48     37.08 o 
  -1   2   8      176.94      184.68      4.58 o 
   0   2   8      194.67      201.93     24.10 o 
   1   2   8      176.88      183.13      7.07 o 
   2   2   8      522.85      550.12     10.19 o 
   3   2   8       79.59       80.47      3.27 o 
   4   2   8        0.13       -0.03      2.57 o 
   5   2   8       44.77       44.95      2.85 o 
   6   2   8      102.52      100.11      3.46 o 
   7   2   8      216.70      209.33      6.63 o 
   8   2   8       98.38      102.00      4.09 o 
   9   2   8        7.15        9.08      3.74 o 
  -9   3   8       47.33       44.68      3.61 o 
  -8   3   8       26.91       27.53      5.24 o 
  -7   3   8      160.45      158.21      9.12 o 
  -6   3   8      245.43      241.51      4.20 o 
  -5   3   8       59.51       62.70      3.58 o 
  -4   3   8      165.19      168.25      5.44 o 
  -3   3   8      867.73      900.45      7.02 o 
  -2   3   8      944.77      989.01     20.08 o 
  -1   3   8      716.15      725.46      7.95 o 
   0   3   8      418.53      421.42      6.23 o 
   1   3   8      706.03      706.56     12.63 o 
   2   3   8      935.55      991.03     14.45 o 
   3   3   8      856.93      805.26     23.39 o 
   4   3   8      166.29      147.96     12.56 o 
   5   3   8       60.26       57.10      3.87 o 
   6   3   8      246.04      243.57      6.01 o 
   7   3   8      158.84      154.48      3.95 o 
   8   3   8       27.17       28.19      3.68 o 
   9   3   8       47.42       42.28      3.53 o 
  -9   4   8       26.64       27.74      4.40 o 
  -8   4   8       36.61       32.88      3.15 o 
  -7   4   8        8.76       10.03      3.52 o 
  -6   4   8       37.60       37.44      3.16 o 
  -5   4   8       44.56       46.78      3.98 o 
  -4   4   8       51.92       53.33      4.52 o 
  -3   4   8      195.50      189.31      4.40 o 
  -2   4   8      798.89      814.22     10.58 o 
  -1   4   8      202.68      196.27      5.63 o 
   0   4   8       86.73       93.80      3.96 o 
   1   4   8      209.86      205.38      8.31 o 
   2   4   8      795.55      758.90     13.47 o 
   3   4   8      195.55      178.23      7.85 o 
   4   4   8       57.93       52.98      3.74 o 
   5   4   8       47.13       47.68      3.44 o 
   6   4   8       35.68       32.78      3.11 o 
   7   4   8        8.13       12.75      3.12 o 
   8   4   8       36.13       32.59      3.37 o 
   9   4   8       26.69       23.43      3.03 o 
  -8   5   8        4.60        4.80      2.97 o 
  -7   5   8       44.58       43.37      3.38 o 
  -6   5   8       20.71       21.02      3.06 o 
  -5   5   8       42.79       43.86      3.14 o 
  -4   5   8       45.20       45.57      3.67 o 
  -3   5   8      471.45      479.80     10.32 o 
  -2   5   8      571.61      581.10     10.82 o 
  -1   5   8      817.25      819.09     10.41 o 
   0   5   8        2.41        2.65      3.85 o 
   1   5   8      828.82      813.75     15.65 o 
   2   5   8      556.78      524.70     11.92 o 
   3   5   8      471.93      445.65     10.99 o 
   4   5   8       47.81       45.80      4.31 o 
   5   5   8       38.98       38.92      3.00 o 
   6   5   8       21.92       22.74      3.39 o 
   7   5   8       45.64       41.77      3.07 o 
   8   5   8        4.95        7.69      3.29 o 
  -8   6   8       55.16       49.99      4.22 o 
  -7   6   8      117.90      119.99      4.36 o 
  -6   6   8      258.62      257.22      5.64 o 
  -5   6   8      158.98      151.80      4.33 o 
  -4   6   8       42.06       41.79      3.15 o 
  -3   6   8      587.15      606.74     11.06 o 
  -2   6   8      379.20      369.82      9.47 o 
  -1   6   8      753.80      720.03     13.05 o 
   0   6   8      113.43      121.41      6.44 o 
   1   6   8      775.74      712.13     17.19 o 
   2   6   8      388.84      348.59     11.06 o 
   3   6   8      587.24      547.95     12.61 o 
   4   6   8       43.68       47.53      6.46 o 
   5   6   8      156.75      148.66      4.15 o 
   6   6   8      259.48      259.48      4.79 o 
   7   6   8      117.68      110.69      3.96 o 
   8   6   8       55.24       57.10      3.68 o 
  -8   7   8       20.46       22.30      3.66 o 
  -7   7   8      222.71      214.02      5.31 o 
  -6   7   8      107.08      100.73      4.16 o 
  -5   7   8        0.88        3.91      2.96 o 
  -4   7   8      407.49      410.63      6.04 o 
  -3   7   8       77.84       77.37      3.93 o 
  -2   7   8        3.55        5.96      5.61 o 
  -1   7   8      257.45      236.63      7.32 o 
   0   7   8      348.64      332.92      7.09 o 
   1   7   8      258.42      228.30     13.77 o 
   2   7   8        3.05        5.35      6.90 o 
   3   7   8       71.19       56.67      6.39 o 
   4   7   8      400.52      385.71     10.70 o 
   5   7   8        1.53        5.00      3.35 o 
   6   7   8      107.40      101.03      6.83 o 
   7   7   8      224.10      212.65      4.50 o 
   8   7   8       20.96       23.22      4.25 o 
  -7   8   8      102.85      100.12      4.41 o 
  -6   8   8       21.79       22.57      3.59 o 
  -5   8   8       23.15       20.17      3.33 o 
  -4   8   8       38.35       35.62      3.36 o 
  -3   8   8       32.96       30.93      4.24 o 
  -2   8   8       29.56       34.12      4.02 o 
  -1   8   8       19.52       21.99      4.20 o 
   0   8   8      312.39      285.62      7.73 o 
   1   8   8       15.99       16.77      3.92 o 
   2   8   8       31.53       37.36      9.16 o 
   3   8   8       35.18       28.91      7.48 o 
   4   8   8       41.83       35.83      6.64 o 
   5   8   8       24.40       27.30      5.34 o 
   6   8   8       19.85       19.26      4.87 o 
   7   8   8      105.05      102.05      4.20 o 
  -6   9   8       21.98       23.38      4.21 o 
  -5   9   8       14.25       12.73      4.22 o 
  -4   9   8      120.29      127.08      5.51 o 
  -3   9   8       38.02       37.01      4.72 o 
  -2   9   8      144.75      137.45      5.33 o 
  -1   9   8      106.79      102.05      5.99 o 
   0   9   8      250.80      255.40      6.63 o 
   1   9   8      105.57      110.60      4.75 o 
   4   9   8      118.47      120.67      5.26 o 
   5   9   8       13.93       17.80      3.71 o 
   6   9   8       22.28       24.84      5.00 o 
  -6  10   8       45.02       47.15      5.30 o 
  -5  10   8        1.36        1.05      3.97 o 
  -4  10   8      123.25      122.72      6.36 o 
  -3  10   8       12.97        9.32      5.77 o 
  -2  10   8      152.68      133.99      5.67 o 
  -1  10   8       32.33       30.50      4.27 o 
   0  10   8        1.29       -1.18      3.69 o 
   1  10   8       34.20       40.24      4.39 o 
   4  10   8      125.03      119.48      5.67 o 
   5  10   8        1.22        6.25      4.91 o 
   6  10   8       47.66       47.68      5.52 o 
  -5  11   8       24.55       26.21      5.62 o 
  -4  11   8       18.19       17.05      5.70 o 
  -3  11   8        9.99       13.24      6.39 o 
  -2  11   8       26.93       27.48      6.04 o 
  -1  11   8       47.42       41.32      6.21 o 
   0  11   8      226.82      220.61      6.36 o 
   1  11   8       47.27       46.88      6.27 o 
   2  11   8       25.82       33.71      6.23 o 
   4  11   8       17.36       20.19      6.74 o 
   5  11   8       22.65       20.81      4.80 o 
  -3  12   8       81.66       79.53      5.51 o 
  -2  12   8        3.06        6.63      6.30 o 
  -1  12   8      236.03      246.40      8.48 o 
   0  12   8       58.86       50.99      5.22 o 
   1  12   8      233.74      228.82      7.00 o 
   2  12   8        3.17        7.36      5.06 o 
   0  13   8       26.67       35.47      7.11 o 
   1   0   9        0.01        1.80      3.30 o 
   2   0   9        0.74        4.64      3.23 o 
   3   0   9       79.62       75.67      3.50 o 
   4   0   9      412.47      425.05      8.92 o 
   5   0   9      254.00      276.36      8.86 o 
   6   0   9        4.79        6.39      2.60 o 
   7   0   9       18.08       17.26      3.06 o 
   8   0   9       47.73       45.85      3.61 o 
   9   0   9        0.08        0.74      2.97 o 
  -9   1   9       88.13       90.09      3.85 o 
  -8   1   9        2.50        2.36      3.72 o 
  -7   1   9       52.76       52.00      3.41 o 
  -6   1   9       33.27       35.28      3.40 o 
  -5   1   9       54.60       57.46      3.38 o 
  -4   1   9       41.09       41.65      3.20 o 
  -3   1   9      113.82      110.70      4.39 o 
  -2   1   9      147.95      165.55      6.18 o 
  -1   1   9      334.98      343.04      6.23 o 
   0   1   9      138.25      141.95      4.89 o 
   1   1   9      340.61      338.55      8.05 o 
   2   1   9      142.14      149.49      6.16 o 
   3   1   9      118.88      122.20      3.89 o 
   4   1   9       42.70       44.82      2.66 o 
   5   1   9       53.21       53.59      2.99 o 
   6   1   9       32.23       34.34      2.51 o 
   7   1   9       54.00       51.69      3.67 o 
   8   1   9        2.55        2.24      3.25 o 
   9   1   9       89.09       77.03      3.57 o 
  -9   2   9       23.49       20.77      3.80 o 
  -8   2   9       45.20       45.64      3.92 o 
  -7   2   9        5.06        8.32      3.10 o 
  -6   2   9       50.20       56.50      2.75 o 
  -5   2   9      286.80      296.03      5.44 o 
  -4   2   9      253.94      254.56      4.39 o 
  -3   2   9      250.13      265.80      4.30 o 
  -2   2   9      124.54      128.77      6.29 o 
  -1   2   9      168.16      174.48     11.92 o 
   0   2   9       34.12       33.26      3.75 o 
   1   2   9      175.51      187.57      7.07 o 
   2   2   9      125.29      129.57      5.51 o 
   3   2   9      258.55      269.04      7.05 o 
   4   2   9      254.45      245.99      4.87 o 
   5   2   9      290.73      296.90      4.62 o 
   6   2   9       49.28       52.77      3.13 o 
   7   2   9        5.27        8.00      3.44 o 
   8   2   9       46.10       42.64      3.57 o 
   9   2   9       22.93       17.50      3.07 o 
  -8   3   9        7.50        3.45      3.27 o 
  -7   3   9       22.44       20.98      3.65 o 
  -6   3   9       42.05       42.14      3.25 o 
  -5   3   9      368.52      373.11      5.10 o 
  -4   3   9      596.70      611.93      6.18 o 
  -3   3   9      167.36      168.00      4.25 o 
  -2   3   9      155.38      159.35      5.55 o 
  -1   3   9      128.25      127.08      4.19 o 
   0   3   9      136.93      149.55      4.30 o 
   1   3   9      130.35      134.85      6.91 o 
   2   3   9      152.42      155.78      7.33 o 
   3   3   9      167.18      156.39      7.44 o 
   4   3   9      596.82      584.71     14.59 o 
   5   3   9      364.47      357.51      8.21 o 
   6   3   9       45.12       45.04      3.17 o 
   7   3   9       23.06       25.07      3.19 o 
   8   3   9        6.82        5.72      2.61 o 
  -8   4   9       36.16       35.12      3.63 o 
  -7   4   9       13.00       12.82      2.89 o 
  -6   4   9       23.83       20.77      2.79 o 
  -5   4   9      338.89      344.34      5.21 o 
  -4   4   9      347.37      340.08      6.43 o 
  -3   4   9       83.73       87.81      3.42 o 
  -2   4   9      312.09      311.09      5.64 o 
  -1   4   9     1802.68     1818.08     23.43 o 
   0   4   9      265.36      264.97      5.28 o 
   1   4   9     1785.01     1815.04     21.61 o 
   2   4   9      322.25      300.47      9.18 o 
   3   4   9       86.43       84.73      6.74 o 
   4   4   9      340.47      323.21      7.78 o 
   5   4   9      343.59      340.27     19.45 o 
   6   4   9       23.33       20.12      2.55 o 
   7   4   9       13.11       14.07      3.13 o 
   8   4   9       35.46       38.24      3.48 o 
  -8   5   9       31.75       29.94      3.87 o 
  -7   5   9       26.11       25.24      3.39 o 
  -6   5   9        0.75        2.44      3.55 o 
  -5   5   9      235.93      233.85      4.11 o 
  -4   5   9      345.01      352.48      4.92 o 
  -3   5   9       71.69       74.04      3.93 o 
  -2   5   9       68.35       74.99      4.04 o 
  -1   5   9      809.60      828.38      9.40 o 
   0   5   9     1507.80     1517.19     13.78 o 
   1   5   9      794.46      777.47     15.82 o 
   2   5   9       73.66       70.63      6.62 o 
   3   5   9       77.22       66.08      6.76 o 
   4   5   9      335.07      338.41      9.19 o 
   5   5   9      238.50      220.30      4.15 o 
   6   5   9        0.75        1.39      2.83 o 
   7   5   9       25.24       22.18      2.93 o 
   8   5   9       32.57       27.97      3.18 o 
  -8   6   9       12.66       15.71      3.53 o 
  -7   6   9       13.04       13.12      3.15 o 
  -6   6   9       83.19       90.54      3.70 o 
  -5   6   9      358.35      363.77      8.14 o 
  -4   6   9      161.74      166.20      4.53 o 
  -3   6   9      126.84      139.07      5.70 o 
  -2   6   9      379.00      391.97      8.16 o 
  -1   6   9      140.41      144.31      4.81 o 
   0   6   9        0.49        0.77      4.14 o 
   1   6   9      139.98      127.76      8.95 o 
   2   6   9      379.82      345.27     10.95 o 
   3   6   9      128.07      127.61      7.47 o 
   4   6   9      164.01      149.99      8.02 o 
   5   6   9      353.66      339.85     17.02 o 
   6   6   9       85.74       92.34      3.88 o 
   7   6   9       11.75       10.55      3.39 o 
   8   6   9       12.30        8.50      3.74 o 
  -7   7   9       28.40       23.54      4.09 o 
  -6   7   9       37.55       37.17      4.04 o 
  -5   7   9       85.34       90.76      3.80 o 
  -4   7   9      188.56      182.61      4.94 o 
  -3   7   9      231.90      234.87      4.58 o 
  -2   7   9       35.83       37.85      5.33 o 
  -1   7   9       80.14       74.73      4.84 o 
   0   7   9       22.32       16.08      4.63 o 
   1   7   9       78.29       69.15      6.21 o 
   2   7   9       33.80       36.23      7.70 o 
   3   7   9      227.63      224.66      9.26 o 
   4   7   9      185.92      159.89      8.34 o 
   5   7   9       84.58       87.92      5.03 o 
   6   7   9       36.43       41.24      3.17 o 
   7   7   9       27.74       32.73      4.00 o 
  -7   8   9       35.52       38.54      5.85 o 
  -6   8   9       66.15       56.97      4.38 o 
  -5   8   9       49.14       52.31      3.63 o 
  -4   8   9      103.77       95.06      4.60 o 
  -3   8   9       43.23       39.54      5.74 o 
  -2   8   9      161.11      158.65      5.78 o 
  -1   8   9        3.84       -1.59      4.09 o 
   0   8   9       79.59       92.49      4.63 o 
   1   8   9        3.87        2.98      4.09 o 
   2   8   9      166.18      164.56     11.18 o 
   3   8   9       42.61       41.18      8.35 o 
   4   8   9      106.70       98.59      7.93 o 
   5   8   9       52.17       62.92      5.83 o 
   6   8   9       64.35       61.08      6.47 o 
   7   8   9       36.80       36.49      4.45 o 
  -6   9   9       76.21       70.31      4.69 o 
  -5   9   9       20.73       15.58      4.91 o 
  -4   9   9      182.34      206.83     24.52 o 
  -3   9   9       27.22       35.65      4.48 o 
  -2   9   9       25.39       26.54      3.94 o 
  -1   9   9        8.81        7.02      3.62 o 
   0   9   9       10.67        6.04      5.35 o 
   1   9   9        9.63       12.46      5.70 o 
   3   9   9       27.72       31.31      8.31 o 
   4   9   9      181.13      181.39      9.57 o 
   5   9   9       20.63       17.60      5.11 o 
   6   9   9       78.57       68.38      7.94 o 
  -5  10   9        3.99        4.58      4.30 o 
  -4  10   9        2.06        3.81      5.20 o 
  -3  10   9       37.62       41.56      4.82 o 
  -2  10   9      175.22      182.00      5.86 o 
  -1  10   9       31.93       26.72      6.00 o 
   0  10   9       47.72       46.30      4.77 o 
   1  10   9       32.70       28.68      6.05 o 
   4  10   9        2.35        4.87      6.85 o 
   5  10   9        3.92        5.72      4.85 o 
  -4  11   9        9.98       14.17      6.90 o 
  -3  11   9       62.68       65.64      5.21 o 
  -2  11   9       48.03       45.03      6.76 o 
  -1  11   9       29.93       30.60      4.69 o 
   0  11   9       76.83       75.15      6.88 o 
   1  11   9       29.61       18.95      6.62 o 
   2  11   9       49.40       42.08      5.28 o 
   4  11   9        9.05       10.06      4.89 o 
  -2  12   9       44.43       42.16      5.05 o 
  -1  12   9       15.95       17.15      4.75 o 
   0  12   9        0.53        5.26      6.67 o 
   1  12   9       15.22       15.49      5.05 o 
   2  12   9       45.93       52.08      7.32 o 
   0   0  10      240.45      250.48      7.35 o 
   1   0  10      471.96      438.59      6.19 o 
   2   0  10       89.60       90.21      5.79 o 
   3   0  10       49.57       46.28      5.58 o 
   4   0  10       18.46       21.65      2.86 o 
   5   0  10       16.77       18.52      2.67 o 
   6   0  10       16.14       14.57      3.01 o 
   7   0  10      256.35      239.53      4.29 o 
   8   0  10       53.50       49.99      4.12 o 
  -8   1  10      162.76      158.68      6.14 o 
  -7   1  10        0.65        3.75      2.97 o 
  -6   1  10      117.54      113.24      4.83 o 
  -5   1  10        3.39        4.40      3.23 o 
  -4   1  10        3.72        7.20      3.19 o 
  -3   1  10      217.64      224.70      5.88 o 
  -2   1  10       19.78       16.40      5.33 o 
  -1   1  10      319.81      319.83     10.36 o 
   0   1  10      189.78      181.79      4.61 o 
   1   1  10      314.03      328.51     17.62 o 
   2   1  10       22.61       17.33      5.17 o 
   3   1  10      214.37      209.20      5.99 o 
   4   1  10        5.12        3.06      2.33 o 
   5   1  10        4.22        3.81      3.27 o 
   6   1  10      114.27      103.87      3.49 o 
   7   1  10        0.83        1.92      2.87 o 
   8   1  10      162.34      153.85      3.88 o 
  -8   2  10       43.27       37.65      3.52 o 
  -7   2  10       99.54       98.53      3.71 o 
  -6   2  10      147.65      145.71      3.93 o 
  -5   2  10      261.17      267.04      6.36 o 
  -4   2  10       15.09       12.71      3.29 o 
  -3   2  10       91.70       92.33      9.53 o 
  -2   2  10       99.65       98.60      5.93 o 
  -1   2  10       58.94       61.86      4.35 o 
   0   2  10      934.44      930.66     68.92 o 
   1   2  10       55.70       48.12      3.55 o 
   2   2  10       94.27       95.96      5.99 o 
   3   2  10       85.48       88.35      5.16 o 
   4   2  10       15.73       16.82      3.30 o 
   5   2  10      270.07      267.80     11.07 o 
   6   2  10      149.50      144.25      5.95 o 
   7   2  10      101.64       97.91      4.14 o 
   8   2  10       44.59       40.33      3.78 o 
  -8   3  10       31.56       32.63      3.63 o 
  -7   3  10       65.39       58.04      4.00 o 
  -6   3  10       63.03       62.89      3.53 o 
  -5   3  10       78.71       80.11      3.92 o 
  -4   3  10      150.56      149.35      8.01 o 
  -3   3  10      587.96      598.41     12.72 o 
  -2   3  10       23.90       26.72      3.54 o 
  -1   3  10      343.06      332.26     12.79 o 
   0   3  10      870.83      866.26     12.07 o 
   1   3  10      363.97      383.26      7.51 o 
   2   3  10       23.70       21.92      5.79 o 
   3   3  10      596.00      583.71      9.81 o 
   4   3  10      154.86      146.42      6.13 o 
   5   3  10       77.85       81.56      3.34 o 
   6   3  10       62.42       55.45      3.43 o 
   7   3  10       65.47       60.33      3.38 o 
   8   3  10       32.07       32.80      4.68 o 
  -8   4  10        9.19       14.62      3.50 o 
  -7   4  10        1.64        2.40      2.79 o 
  -6   4  10      228.65      214.36      4.80 o 
  -5   4  10       61.30       62.55      3.49 o 
  -4   4  10        5.90        5.87      3.39 o 
  -3   4  10      528.59      537.61     15.40 o 
  -2   4  10      231.37      222.47      6.64 o 
  -1   4  10      957.92      982.03      9.60 o 
   0   4  10       22.75       25.77      4.19 o 
   1   4  10      969.56      971.87     29.26 o 
   2   4  10      235.02      238.97      8.62 o 
   3   4  10      529.90      527.85     10.96 o 
   4   4  10        7.04        8.10      5.91 o 
   5   4  10       57.96       56.57      2.98 o 
   6   4  10      224.96      210.68      6.39 o 
   7   4  10        1.38        4.74      3.29 o 
   8   4  10        9.07       10.87      3.21 o 
  -7   5  10       56.80       54.74      3.70 o 
  -6   5  10        8.36        9.47      2.88 o 
  -5   5  10       19.61       28.22      3.30 o 
  -4   5  10       31.11       31.09      3.56 o 
  -3   5  10      175.13      186.97      9.22 o 
  -2   5  10      738.67      735.13      7.00 o 
  -1   5  10       22.07       23.26      4.06 o 
   0   5  10      147.68      160.37     10.56 o 
   1   5  10       21.65       29.73      5.84 o 
   2   5  10      730.61      690.67     13.36 o 
   3   5  10      169.19      155.75      7.77 o 
   4   5  10       29.40       29.58      6.39 o 
   5   5  10       19.35       24.28      4.36 o 
   6   5  10        7.65        7.63      2.78 o 
   7   5  10       57.40       49.19      3.19 o 
  -7   6  10        8.84        7.98      3.42 o 
  -6   6  10       19.55       21.10      3.34 o 
  -5   6  10       90.62       92.15      4.89 o 
  -4   6  10       79.09       77.99      3.69 o 
  -3   6  10       21.91       20.78      3.36 o 
  -2   6  10      359.63      364.14      9.28 o 
  -1   6  10      126.49      129.43      4.60 o 
   0   6  10        0.34        2.03      4.01 o 
   1   6  10      123.41      113.40      7.21 o 
   2   6  10      348.97      326.35     10.24 o 
   3   6  10       20.04       18.28      5.72 o 
   4   6  10       80.53       79.16      6.94 o 
   5   6  10       90.40       96.19      7.51 o 
   6   6  10       19.29       25.19      4.92 o 
   7   6  10        8.68        9.06      3.61 o 
  -7   7  10       64.31       57.25      4.79 o 
  -6   7  10      144.06      136.48      4.77 o 
  -5   7  10       41.09       46.17      3.97 o 
  -4   7  10       61.29       61.05      3.41 o 
  -3   7  10      110.53      112.95      4.18 o 
  -2   7  10        3.46        2.15      3.38 o 
  -1   7  10       77.18       77.78      4.18 o 
   0   7  10      219.48      212.48      6.78 o 
   1   7  10       75.21       70.54      5.01 o 
   2   7  10        4.11        5.88      6.42 o 
   3   7  10      112.68      103.50      7.75 o 
   4   7  10       62.84       62.63      7.15 o 
   5   7  10       40.87       37.69      5.01 o 
   6   7  10      143.25      144.87      4.92 o 
   7   7  10       62.22       47.44      5.40 o 
  -6   8  10        4.51        3.60      4.27 o 
  -5   8  10        0.67        3.23      3.98 o 
  -4   8  10       50.50       48.17      3.67 o 
  -3   8  10        5.65        0.19      5.68 o 
  -2   8  10      117.70      123.25      6.53 o 
  -1   8  10       73.94       81.96      4.61 o 
   0   8  10       72.43       66.73      4.43 o 
   1   8  10       74.16       73.81      4.63 o 
   2   8  10      119.24      113.55     10.47 o 
   3   8  10        5.25        7.68      8.40 o 
   4   8  10       51.91       45.31      7.61 o 
   5   8  10        0.96        6.40      3.74 o 
   6   8  10        4.92        4.49      4.05 o 
  -5   9  10        1.59        3.40      4.90 o 
  -4   9  10       18.90       26.10      6.97 o 
  -3   9  10        7.12        9.41      4.27 o 
  -2   9  10       18.07       25.09      5.93 o 
  -1   9  10      103.45       92.76      5.21 o 
   0   9  10      324.05      333.15      8.04 o 
   1   9  10      101.52       98.89      6.37 o 
   3   9  10        7.51        8.63      9.05 o 
   4   9  10       19.64       22.68      7.46 o 
   5   9  10        1.58        4.85      3.93 o 
  -4  10  10       37.56       37.56      4.80 o 
  -3  10  10       37.52       40.50      4.80 o 
  -2  10  10        9.86       17.82      6.07 o 
  -1  10  10       13.26       14.45      4.22 o 
   0  10  10       10.80       15.28      4.25 o 
   1  10  10       13.53       14.79      4.36 o 
   2  10  10        9.97       12.88      6.37 o 
   4  10  10       39.89       42.39      5.07 o 
  -3  11  10       17.89       17.26      4.78 o 
  -2  11  10       21.93       22.41      6.85 o 
  -1  11  10       94.85       97.33      7.40 o 
   0  11  10        1.96        4.31      6.42 o 
   1  11  10       94.05       98.98      5.74 o 
   2  11  10       20.13       14.03      6.44 o 
   1   0  11        3.80        3.70      3.58 o 
   2   0  11      345.12      350.89      7.94 o 
   3   0  11      155.72      156.21      6.55 o 
   4   0  11        0.12        0.60      3.04 o 
   5   0  11       31.57       36.74      3.51 o 
   6   0  11        4.75        9.17      3.52 o 
   7   0  11       18.77       20.73      3.10 o 
   8   0  11        0.85        5.46      3.49 o 
  -8   1  11       14.88       11.02      3.43 o 
  -7   1  11        4.97        5.82      2.91 o 
  -6   1  11        2.48        9.21      3.12 o 
  -5   1  11      273.91      266.18      4.87 o 
  -4   1  11      141.57      129.94      4.98 o 
  -3   1  11      284.86      274.42      6.68 o 
  -2   1  11      246.26      246.46      7.46 o 
  -1   1  11        6.37        5.26      3.21 o 
   0   1  11       11.82        9.92      2.72 o 
   1   1  11        7.48       14.27      5.44 o 
   2   1  11      252.78      262.17      7.62 o 
   3   1  11      285.81      289.14      8.24 o 
   4   1  11      140.84      124.11      5.17 o 
   5   1  11      270.31      268.62      4.60 o 
   6   1  11        2.31        5.96      2.92 o 
   7   1  11        5.00        7.44      2.92 o 
   8   1  11       14.64       13.68      3.12 o 
  -8   2  11       20.47       21.05      7.94 o 
  -7   2  11       30.98       30.33      3.28 o 
  -6   2  11      213.47      224.97      4.37 o 
  -5   2  11       19.79       18.32      2.85 o 
  -4   2  11      103.79      107.74      7.83 o 
  -3   2  11       23.53       18.81      4.04 o 
  -2   2  11      452.99      463.53      6.77 o 
  -1   2  11      670.06      655.65     11.71 o 
   0   2  11       49.85       45.91      4.27 o 
   1   2  11      666.86      692.80      9.13 o 
   2   2  11      452.80      471.13      9.52 o 
   3   2  11       22.67       20.21      5.82 o 
   4   2  11      102.83       86.11      6.52 o 
   5   2  11       19.97       21.10      2.91 o 
   6   2  11      217.56      228.99      9.26 o 
   7   2  11       31.73       31.07      3.06 o 
   8   2  11       20.00       15.27      4.19 o 
  -7   3  11      115.43      112.68      6.68 o 
  -6   3  11        5.01        5.69      3.70 o 
  -5   3  11       80.94       70.90      3.71 o 
  -4   3  11       11.26       12.27      3.48 o 
  -3   3  11      115.57      124.32      5.96 o 
  -2   3  11       35.53       43.01      3.64 o 
  -1   3  11      122.35      123.92      4.75 o 
   0   3  11       15.06        9.78      3.24 o 
   1   3  11      119.35      109.77      7.20 o 
   2   3  11       34.41       40.70      5.84 o 
   3   3  11      123.24      122.39      5.53 o 
   4   3  11       12.36       15.71      6.25 o 
   5   3  11       82.60       82.41      7.58 o 
   6   3  11        5.50        9.12      3.58 o 
   7   3  11      114.76      103.75      5.88 o 
  -7   4  11        7.12        4.90      3.50 o 
  -6   4  11        5.28        6.46      3.91 o 
  -5   4  11        2.11        2.32      2.80 o 
  -4   4  11      134.83      133.25      9.99 o 
  -3   4  11       52.99       57.08      4.34 o 
  -2   4  11       27.39       30.25      4.15 o 
  -1   4  11      202.89      218.91      4.99 o 
   0   4  11       72.94       65.66      4.39 o 
   1   4  11      201.64      200.72      7.76 o 
   2   4  11       27.90       28.45      5.79 o 
   3   4  11       53.79       56.41      6.62 o 
   4   4  11      135.13      128.47      7.42 o 
   5   4  11        2.20        8.28      4.35 o 
   6   4  11        5.45        9.15      3.18 o 
   7   4  11        7.39        6.15      3.01 o 
  -7   5  11       42.62       44.91      3.84 o 
  -6   5  11        2.31        6.12      3.76 o 
  -5   5  11       50.94       50.08      3.52 o 
  -4   5  11       83.59       86.99      4.10 o 
  -3   5  11      251.75      270.98      5.15 o 
  -2   5  11       45.84       47.68      3.70 o 
  -1   5  11       32.07       30.05      4.49 o 
   0   5  11      403.65      410.47      6.76 o 
   1   5  11       32.95       27.59      3.40 o 
   2   5  11       46.67       46.12      7.55 o 
   3   5  11      246.29      244.02      9.01 o 
   4   5  11       81.82       80.59      7.22 o 
   5   5  11       50.48       54.73      4.03 o 
   6   5  11        2.31        4.41      4.69 o 
   7   5  11       43.31       42.91      3.54 o 
  -6   6  11       21.12       23.18      4.01 o 
  -5   6  11        3.56        6.09      3.74 o 
  -4   6  11      170.44      161.77      4.59 o 
  -3   6  11       54.67       55.05      4.39 o 
  -2   6  11       39.00       44.61      3.88 o 
  -1   6  11       40.61       47.52      3.76 o 
   0   6  11      234.55      227.03      5.20 o 
   1   6  11       40.75       40.34      4.32 o 
   2   6  11       40.37       37.72      6.42 o 
   3   6  11       55.99       54.70      6.90 o 
   4   6  11      165.12      161.19      8.09 o 
   5   6  11        3.35        4.76      3.88 o 
   6   6  11       19.00       12.14      4.11 o 
  -6   7  11        3.46        6.58      4.07 o 
  -5   7  11       31.03       26.39      3.60 o 
  -4   7  11       42.75       47.72      3.79 o 
  -3   7  11      134.27      143.63      5.24 o 
  -2   7  11       44.01       45.98      3.92 o 
  -1   7  11       17.02       18.16      4.34 o 
   0   7  11      223.10      243.99     15.69 o 
   1   7  11       15.75       14.27      4.73 o 
   2   7  11       45.50       42.20      8.98 o 
   3   7  11      136.43      127.65      9.80 o 
   4   7  11       40.79       43.12      7.36 o 
   5   7  11       30.00       32.44      4.18 o 
   6   7  11        3.35        8.99      4.49 o 
  -5   8  11        4.71        4.02      3.43 o 
  -4   8  11       86.09       79.58      4.64 o 
  -3   8  11       34.48       37.24      6.48 o 
  -2   8  11      146.71      149.87      7.47 o 
  -1   8  11       51.95       50.46      4.38 o 
   0   8  11       16.15       19.87      5.88 o 
   1   8  11       53.80       45.36      5.65 o 
   2   8  11      144.24      140.56      5.96 o 
   3   8  11       34.25       30.83      7.27 o 
   4   8  11       88.37       75.13      8.01 o 
   5   8  11        4.61        4.22      4.91 o 
  -4   9  11       55.88       63.84      7.04 o 
  -3   9  11       19.58        9.60      6.07 o 
  -2   9  11       61.99       77.22      4.94 o 
  -1   9  11       15.90       13.29      4.29 o 
   0   9  11        5.02        6.41      4.34 o 
   1   9  11       15.83       18.67      4.76 o 
   2   9  11       63.47       61.50      5.30 o 
   3   9  11       19.32       16.17      8.75 o 
   4   9  11       55.33       58.12     10.06 o 
  -3  10  11       79.41       83.48      5.47 o 
  -2  10  11       67.34       60.83      5.37 o 
  -1  10  11       80.77       80.04      5.58 o 
   0  10  11       10.64       10.55      5.98 o 
   1  10  11       84.10       75.18      6.71 o 
   2  10  11       66.09       48.01      6.76 o 
   0  11  11       27.68       28.18      4.99 o 
   0   0  12      958.93      930.81     13.49 o 
   1   0  12      153.29      159.06      6.56 o 
   2   0  12       59.83       58.60      4.37 o 
   3   0  12      233.96      232.72      7.51 o 
   4   0  12       12.24        9.86      4.12 o 
   5   0  12       10.43        9.78      2.76 o 
   6   0  12        1.39        4.65      2.81 o 
   7   0  12       50.83       46.37      3.83 o 
  -7   1  12       28.37       27.47      3.59 o 
  -6   1  12       22.92       20.02      3.78 o 
  -5   1  12       79.53       86.89      4.59 o 
  -4   1  12      304.11      302.89     13.23 o 
  -3   1  12       57.96       55.48      5.72 o 
  -2   1  12       64.93       54.42      3.35 o 
  -1   1  12      202.32      194.34      8.39 o 
   0   1  12       59.20       50.91      3.28 o 
   1   1  12      204.70      179.04     10.25 o 
   2   1  12       63.17       52.76      4.55 o 
   3   1  12       60.22       63.46      6.14 o 
   4   1  12      305.23      307.84      8.71 o 
   5   1  12       78.65       79.24      4.75 o 
   6   1  12       23.31       21.34      3.02 o 
   7   1  12       28.32       29.76      3.62 o 
  -7   2  12        4.65        2.62      3.23 o 
  -6   2  12        7.26        7.64      3.46 o 
  -5   2  12       24.75       27.61      3.18 o 
  -4   2  12       24.11       23.89      3.57 o 
  -3   2  12       93.51       91.49      6.43 o 
  -2   2  12       64.75       72.58      4.50 o 
  -1   2  12       51.96       52.13      3.73 o 
   0   2  12      130.76      136.02      5.01 o 
   1   2  12       52.86       49.48      4.10 o 
   2   2  12       68.21       66.87      6.02 o 
   3   2  12       92.93       87.39      5.24 o 
   4   2  12       24.34       25.20      4.66 o 
   5   2  12       24.17       27.01      4.46 o 
   6   2  12        7.07        5.66      3.35 o 
   7   2  12        4.10        9.23      3.55 o 
  -7   3  12        5.81       10.02      3.54 o 
  -6   3  12      104.89      107.09      4.02 o 
  -5   3  12       37.02       40.13      3.31 o 
  -4   3  12        6.74        7.48      4.21 o 
  -3   3  12      123.13      120.14      4.11 o 
  -2   3  12       40.01       40.89      3.73 o 
  -1   3  12       65.40       67.62      3.85 o 
   0   3  12       11.23       11.01      3.40 o 
   1   3  12       60.90       62.37      6.26 o 
   2   3  12       40.33       38.99      4.66 o 
   3   3  12      122.20      120.21      7.20 o 
   4   3  12        6.56        5.49      4.43 o 
   5   3  12       37.60       34.24      3.79 o 
   6   3  12      104.12      103.77      3.66 o 
   7   3  12        6.01        8.49      3.63 o 
  -6   4  12       11.64       16.93      3.76 o 
  -5   4  12       96.32       90.47      3.86 o 
  -4   4  12       30.35       36.54      5.98 o 
  -3   4  12      108.29      111.69      3.67 o 
  -2   4  12       46.76       54.47      3.71 o 
  -1   4  12       12.95       14.85      4.11 o 
   0   4  12        2.28       -1.13      3.98 o 
   1   4  12       12.13       16.74      3.29 o 
   2   4  12       46.66       55.26      6.37 o 
   3   4  12      108.98      111.62      6.97 o 
   4   4  12       31.35       31.01      6.67 o 
   5   4  12       97.42      102.82      4.41 o 
   6   4  12       11.93       11.88      4.63 o 
  -6   5  12       12.43        8.86      3.48 o 
  -5   5  12        5.40        6.45      3.24 o 
  -4   5  12       34.24       34.38      4.62 o 
  -3   5  12       78.85       85.64      4.30 o 
  -2   5  12        6.35        4.93      3.64 o 
  -1   5  12       73.66       80.02      3.98 o 
   0   5  12        0.49        5.30      5.06 o 
   1   5  12       76.74       76.84      4.55 o 
   2   5  12        6.32       11.63      6.25 o 
   3   5  12       77.61       77.51      7.18 o 
   4   5  12       35.47       34.80      6.90 o 
   5   5  12        5.24        4.27      4.77 o 
   6   5  12       12.54       13.79      4.92 o 
  -6   6  12        6.87       12.18      8.91 o 
  -5   6  12        7.78        9.18      3.97 o 
  -4   6  12       24.08       29.13      4.05 o 
  -3   6  12       22.63       21.72      3.43 o 
  -2   6  12      140.26      146.95      4.88 o 
  -1   6  12       37.60       41.00      4.02 o 
   0   6  12        7.70       12.56      3.80 o 
   1   6  12       37.54       38.58      3.78 o 
   2   6  12      135.19      126.29      5.36 o 
   3   6  12       23.47       24.37      6.79 o 
   4   6  12       24.43       20.90      7.18 o 
   5   6  12        7.80       13.83      4.89 o 
  -5   7  12       34.62       35.21      4.24 o 
  -4   7  12       77.05       74.10      4.25 o 
  -3   7  12        1.85        5.05      3.68 o 
  -2   7  12      108.89      108.94      5.14 o 
  -1   7  12       79.99       82.55      4.93 o 
   0   7  12        0.92       -1.99      4.82 o 
   1   7  12       81.13       74.79      5.43 o 
   2   7  12      110.20      108.75      5.44 o 
   3   7  12        2.15        3.99      8.03 o 
   4   7  12       76.43       69.14      8.08 o 
   5   7  12       34.15       34.01      5.16 o 
  -4   8  12       19.43       21.35      4.28 o 
  -3   8  12       39.14       37.19      4.59 o 
  -2   8  12      191.10      194.36      6.01 o 
  -1   8  12       78.26       86.82      5.49 o 
   0   8  12      205.05      207.64      7.42 o 
   1   8  12       79.62       77.97      6.16 o 
   2   8  12      191.98      180.57      6.53 o 
   3   8  12       36.86       36.37      9.81 o 
   4   8  12       19.46       16.52      7.61 o 
  -3   9  12        4.16        4.50      6.30 o 
  -2   9  12       11.04       16.61      4.43 o 
  -1   9  12      158.62      156.34      5.83 o 
   0   9  12       35.71       53.14      6.44 o 
   1   9  12      155.94      159.11      5.86 o 
   2   9  12       10.71       10.20      4.43 o 
   3   9  12        4.27        8.01     10.38 o 
   0  10  12      104.67       97.49      7.24 o 
   1   0  13       49.23       46.40      3.79 o 
   2   0  13      368.18      347.65      9.84 o 
   3   0  13        5.62        5.38      4.43 o 
   4   0  13        0.08        1.87      4.09 o 
   5   0  13        0.01        4.98      3.14 o 
   6   0  13       35.49       40.53      4.00 o 
  -6   1  13        2.00        4.74      3.36 o 
  -5   1  13        4.32        8.87      4.43 o 
  -4   1  13       45.86       49.35      4.07 o 
  -3   1  13      133.31      129.38      5.26 o 
  -2   1  13      135.82      134.07      4.49 o 
  -1   1  13      160.35      153.36      4.59 o 
   0   1  13       35.59       39.15      3.26 o 
   1   1  13      161.20      167.50      5.29 o 
   2   1  13      134.57      136.96      4.67 o 
   3   1  13      134.44      133.96      5.49 o 
   4   1  13       46.57       60.31      6.34 o 
   5   1  13        4.74        5.80      3.68 o 
   6   1  13        1.98        1.88      4.87 o 
  -6   2  13       77.16       74.87      3.60 o 
  -5   2  13       57.22       60.49      5.05 o 
  -4   2  13       14.48       14.70      3.58 o 
  -3   2  13       75.42       66.30      5.03 o 
  -2   2  13       47.58       45.64      4.39 o 
  -1   2  13       67.15       72.17      4.72 o 
   0   2  13        0.25        5.04      3.40 o 
   1   2  13       64.71       69.80      4.53 o 
   2   2  13       47.30       46.66      3.80 o 
   3   2  13       72.07       66.14      6.85 o 
   4   2  13       15.29       18.53      6.09 o 
   5   2  13       57.19       59.17      4.78 o 
   6   2  13       77.50       73.53      4.40 o 
  -6   3  13       19.31       21.18      3.12 o 
  -5   3  13       52.57       50.63      3.68 o 
  -4   3  13       20.20       24.31      3.91 o 
  -3   3  13       11.59       15.99      3.53 o 
  -2   3  13       21.15       16.47      3.48 o 
  -1   3  13       18.67       27.78      4.39 o 
   0   3  13        0.07        2.38      3.31 o 
   1   3  13       17.47       20.08      4.16 o 
   2   3  13       21.09       24.94      4.28 o 
   3   3  13       12.02        7.11      6.07 o 
   4   3  13       19.86       23.12      6.51 o 
   5   3  13       54.08       59.83      5.05 o 
   6   3  13       19.50       19.28      4.21 o 
  -5   4  13        9.14       12.12      4.02 o 
  -4   4  13        3.40        5.82      3.74 o 
  -3   4  13       13.18       15.11      3.56 o 
  -2   4  13        2.73        2.40      4.19 o 
  -1   4  13      339.39      352.01      5.83 o 
   0   4  13        4.15        7.32      4.20 o 
   1   4  13      338.44      338.95      6.27 o 
   2   4  13        2.99        5.83      3.39 o 
   3   4  13       13.00       12.60      6.42 o 
   4   4  13        3.46        0.11      6.60 o 
   5   4  13        9.48       10.79      3.69 o 
  -5   5  13       13.47       12.94      4.04 o 
  -4   5  13        7.22        5.89      3.24 o 
  -3   5  13       16.28       16.08      3.19 o 
  -2   5  13       22.09       21.71      3.65 o 
  -1   5  13       28.03       28.61      4.47 o 
   0   5  13      308.28      326.92      6.37 o 
   1   5  13       28.60       29.14      4.37 o 
   2   5  13       23.33       26.56      3.83 o 
   3   5  13       15.41       11.15      6.58 o 
   4   5  13        6.48       10.92      7.20 o 
   5   5  13       13.35       11.86      4.99 o 
  -4   6  13       12.72       13.02      4.68 o 
  -3   6  13       18.79       22.11      4.16 o 
  -2   6  13        4.37        4.49      3.90 o 
  -1   6  13        4.37        7.28      4.98 o 
   0   6  13        3.66        6.41      4.60 o 
   1   6  13        4.03        1.53      3.67 o 
   2   6  13        4.61        5.63      3.70 o 
   3   6  13       19.09       21.78      8.31 o 
   4   6  13       12.14       11.19      6.99 o 
  -4   7  13       47.30       49.63      5.13 o 
  -3   7  13        6.07        6.12      4.50 o 
  -2   7  13       44.54       45.90      4.79 o 
  -1   7  13       14.06       11.18      3.49 o 
   0   7  13      351.96      336.50     13.82 o 
   1   7  13       14.52       20.17      5.23 o 
   2   7  13       48.95       41.92      5.48 o 
   3   7  13        6.12       10.68      6.85 o 
   4   7  13       49.12       43.67      8.08 o 
  -3   8  13      162.38      167.21      6.62 o 
  -2   8  13      127.54      126.10      6.14 o 
  -1   8  13        3.46       -0.64      6.55 o 
   0   8  13       57.98       68.36      5.35 o 
   1   8  13        4.70        5.61      5.62 o 
   2   8  13      127.40      121.15      6.37 o 
   3   8  13      160.80      140.68      6.56 o 
   0   0  14      288.75      289.90      7.28 o 
   1   0  14      130.32      127.86      5.10 o 
   2   0  14       48.07       54.34      4.57 o 
   3   0  14        4.15        5.94      3.77 o 
   4   0  14        0.92        2.86      3.21 o 
   5   0  14       18.08       14.27      3.45 o 
  -5   1  14       16.47       17.43      4.73 o 
  -4   1  14      129.56      133.57      5.31 o 
  -3   1  14      104.54      110.14      5.04 o 
  -2   1  14       26.92       26.21      3.64 o 
  -1   1  14       17.63       18.57      4.29 o 
   0   1  14        0.05        1.49      2.90 o 
   1   1  14       17.23       19.53      3.62 o 
   2   1  14       27.52       33.95      3.67 o 
   3   1  14      103.34      110.99      6.06 o 
   4   1  14      128.37      115.99      7.19 o 
   5   1  14       17.24       19.51      3.98 o 
  -5   2  14       51.79       50.28      3.80 o 
  -4   2  14       17.15       16.23      3.50 o 
  -3   2  14       87.47       93.02      4.43 o 
  -2   2  14       35.03       37.66      4.05 o 
  -1   2  14       61.40       60.39      4.66 o 
   0   2  14       37.17       36.75      3.30 o 
   1   2  14       63.15       66.80      4.65 o 
   2   2  14       37.14       40.93      3.39 o 
   3   2  14       85.14       88.62      7.10 o 
   4   2  14       17.25       10.04      4.80 o 
   5   2  14       49.45       48.29      5.16 o 
  -5   3  14        9.29        7.47      5.09 o 
  -4   3  14       18.79       23.21      4.01 o 
  -3   3  14      188.96      204.54      4.88 o 
  -2   3  14       24.59       29.68      4.05 o 
  -1   3  14       35.57       36.81      3.79 o 
   0   3  14       22.76       23.05      3.63 o 
   1   3  14       39.35       31.93      3.85 o 
   2   3  14       24.24       32.07      3.98 o 
   3   3  14      192.50      204.23      8.62 o 
   4   3  14       18.69       18.79      7.11 o 
   5   3  14        8.93        7.93      4.93 o 
  -4   4  14        8.15        7.50      3.96 o 
  -3   4  14       43.59       41.92      4.09 o 
  -2   4  14      102.31      118.65      8.27 o 
  -1   4  14        0.18       -0.17      4.64 o 
   0   4  14        0.14       -2.83      4.41 o 
   1   4  14        0.12        1.84      3.62 o 
   2   4  14      103.55      109.69      5.28 o 
   3   4  14       44.41       32.79      7.32 o 
   4   4  14        8.70        8.42      7.16 o 
  -4   5  14       15.94       17.26      4.52 o 
  -3   5  14       39.50       44.63      3.75 o 
  -2   5  14       57.05       56.48      3.87 o 
  -1   5  14       74.54       77.12      4.23 o 
   0   5  14       11.53       13.68      4.42 o 
   1   5  14       71.22       73.88      5.27 o 
   2   5  14       57.75       56.65      3.98 o 
   3   5  14       39.11       37.01      4.07 o 
   4   5  14       15.78       17.56      7.66 o 
  -3   6  14       36.00       37.47      4.64 o 
  -2   6  14      203.72      208.48      5.12 o 
  -1   6  14       19.57       17.71      4.78 o 
   0   6  14        1.01        4.54      4.54 o 
   1   6  14       19.05       23.37      4.96 o 
   2   6  14      200.14      197.43     12.18 o 
   3   6  14       36.33       36.40      5.21 o 
  -2   7  14        8.56        7.18      4.20 o 
  -1   7  14       38.74       39.57      4.69 o 
   0   7  14      141.50      129.74      5.20 o 
   1   7  14       37.11       40.69      4.39 o 
   2   7  14        7.70        9.14      4.16 o 
   1   0  15       22.95       28.93      4.62 o 
   2   0  15      277.89      292.52     17.73 o 
   3   0  15       24.17       19.76      4.75 o 
   4   0  15        3.16        8.90      4.80 o 
  -4   1  15       20.94       28.02      4.18 o 
  -3   1  15        2.83        3.12      4.04 o 
  -2   1  15       40.12       44.61      4.97 o 
  -1   1  15       87.74       99.53      5.22 o 
   0   1  15       24.02       22.88      4.65 o 
   1   1  15       86.08       87.43      5.11 o 
   2   1  15       39.40       37.16      4.12 o 
   3   1  15        2.98        7.07      4.68 o 
   4   1  15       22.19       19.38      6.88 o 
  -4   2  15       64.45       67.31      4.47 o 
  -3   2  15       33.26       32.32      3.70 o 
  -2   2  15       23.48       23.89      3.74 o 
  -1   2  15       99.84      106.42      6.96 o 
   0   2  15       19.66       21.61      3.58 o 
   1   2  15       98.75       97.68      5.32 o 
   2   2  15       22.71       13.63      3.94 o 
   3   2  15       31.47       31.94      4.19 o 
   4   2  15       66.41       64.34      8.00 o 
  -3   3  15       18.27       19.63      4.09 o 
  -2   3  15       17.21       19.21      4.61 o 
  -1   3  15       24.11       17.63      3.71 o 
   0   3  15       27.05       29.25      3.83 o 
   1   3  15       24.48       28.92      6.18 o 
   2   3  15       17.51       12.76      3.99 o 
   3   3  15       16.84       16.67      4.89 o 
  -3   4  15        8.80       10.47      4.02 o 
  -2   4  15        9.23        8.90      3.83 o 
  -1   4  15       59.72       60.43      4.24 o 
   0   4  15      170.71      174.06      5.79 o 
   1   4  15       62.95       56.08      5.25 o 
   2   4  15        9.39       11.37      4.91 o 
   3   4  15        8.72        6.43      5.14 o 
  -2   5  15        1.97        3.62      4.10 o 
  -1   5  15       33.54       38.18      4.29 o 
   0   5  15       10.10        9.16      5.24 o 
   1   5  15       33.30       34.28      5.03 o 
   2   5  15        1.47        1.09      5.07 o 
   0   0  16      172.75      216.42      8.71 o 
   1   0  16       11.36       10.93      4.08 o 
   2   0  16       71.63       69.38      4.07 o 
  -1   1  16       47.46       44.94      4.34 o 
   0   1  16      106.20      123.46      5.67 o 
   1   1  16       47.90       47.54      4.34 o 
  -1   2  16       73.69       74.57      5.08 o 
   0   2  16        0.05        8.44      4.96 o 
   1   2  16       71.28       84.14      6.49 o 
                                                 
